# Supplementary material for: The government’s environmental attention and corporate green innovation: A threshold analysis and quantile regression approach
Source: PLoS One. 2024 Oct 31;19(10):e0311154. doi: 10.1371/journal.pone.0311154 (PMC11527151; doi:10.1371/journal.pone.0311154)
Supplement: S1 Dataset — (XLSX) [file pone.0311154.s002.xlsx]

## Sheet: Sheet1
code	year	city	Gast	Gasg	GA	GEA	CR	ITR	ROA	SGR	Age	Asset	City_GDP	CTL	CEL
000338	2007	潍坊市	2	7	9	47	1.14497	5.17056	0.124788	0.375661	5	22420000000	20560200	36847	386036
000338	2008	潍坊市	0	5	5	58	1.1929	4.51731	0.082405	0.255296	6	29270000000	24918100	44433	510254
000338	2009	潍坊市	0	7	7	64	1.4216	4.62702	0.108993	0.292863	7	36220000000	27072300	55431	583367
000338	2010	潍坊市	4	8	12	69	1.48621	5.42502	0.153358	0.452694	8	52160000000	30909200	72157	730950
000338	2011	潍坊市	7	14	21	56	1.45202	4.51908	0.10269	0.270486	9	61540000000	35418400	91534	959695
000338	2012	潍坊市	21	17	38	38	1.63687	5.16319	0.048767	0.089315	10	66320000000	40124300	125780	1149141
000338	2013	潍坊市	28	33	61	40	1.64003	5.39909	0.048619	0.106993	11	78520000000	44207000	153705	1320019
000338	2014	潍坊市	18	22	40	50	1.3394	4.95831	0.048039	0.148572	12	120400000000	47860000	133797	1397928
000338	2015	潍坊市	29	38	67	58	1.44854	4.79328	0.018827	0.033767	13	114900000000	51705000	138059	1599313
000338	2016	潍坊市	50	19	69	48	1.29545	4.48086	0.02193	0.051853	14	164000000000	51706000	166100	1651986
000338	2017	潍坊市	29	30	59	38	1.27865	5.9679	0.048399	0.118698	15	189600000000	58549200	197004	1724106
000338	2018	潍坊市	68	60	128	35	1.21992	5.98262	0.056635	0.14632	16	205300000000	61567800	201010	1782993
000338	2019	潍坊市	176	132	308	66	1.19181	5.51642	0.050276	0.160267	17	236800000000	56890000	216735	1850600
000338	2020	潍坊市	130	98	228	70	1.23282	5.10318	0.041643	0.114079	18	270800000000	58720000	225106	1882246
000338	2021	潍坊市	105	34	139	78	1.39223	5.19062	0.041733	0.088061	19	277000000000	70110000	231351	2024365
000725	2001	北京市	1	1	2	56	1.51143	8.94045	0.025799	0.033891	8	4033000000	28456500
000725	2002	北京市	0	0	0	38	1.16167	7.39104	0.024924	0.068384	9	6782000000	32127100
000725	2003	北京市	4	5	9	47	0.829437	7.56618	0.039977	0.181079	10	12040000000	36631000	107629	988222
000725	2004	北京市	0	0	0	27	0.614595	9.89392	0.016054	0.049492	11	17920000000	42833100	132556	1213881
000725	2005	北京市	0	0	0	41	0.970931	6.90165	-0.071506	-0.292914	12	20920000000	68863101	157439	1458723
000725	2006	北京市	0	0	0	71	0.666244	7.86566	-0.107365	-0.288274	13	16210000000	78702835	193238	1751755
000725	2007	北京市	2	0	2	71	1.41386	11.7013	0.067042	0.194001	14	13380000000	93533200	907420	2630041
000725	2008	北京市	5	1	6	62	1.32877	16.2663	-0.071499	-0.12919	15	13940000000	104900000	1121886	3162957
000725	2009	北京市	3	1	4	73	4.94846	8.04039	-0.002132	-0.002966	16	30610000000	121500000	1263072	3656677
000725	2010	北京市	4	6	10	61	2.51275	6.37315	-0.041823	-0.062091	17	54230000000	141100000	1789154	4502155
000725	2011	北京市	4	7	11	75	1.64811	6.35153	0.010087	0.020193	18	68770000000	162500000	1830745	5200778
000725	2012	北京市	16	15	31	54	2.0807	8.5392	0.002748	0.005256	19	67110000000	178800000	1999444	6286510
000725	2013	北京市	32	20	52	79	1.20825	8.51457	0.032118	0.084478	20	92540000000	195000000	2346742	6811775
000725	2014	北京市	56	12	68	90	3.09247	6.8467	0.019935	0.036581	21	136200000000	213300000	2827117	7420541
000725	2015	北京市	87	17	104	77	2.20831	5.86363	0.010735	0.012078	22	152600000000	230100000	2877956	8556654
000725	2016	北京市	122	25	147	103	2.19697	7.22389	0.00997	0.010882	23	205100000000	256700000	2857785	8873761
000725	2017	北京市	145	28	173	86	2.00619	7.84602	0.030692	0.06235	24	256100000000	280100000	3617191	9645817
000725	2018	北京市	201	18	219	104	1.60205	6.45003	0.009472	0.01549	25	304000000000	303200000	4258712	10255068
000725	2019	北京市	191	15	206	93	1.33262	7.94165	-0.001399	-0.008242	26	340400000000	353700000	4334165	11360185
000725	2020	北京市	165	13	178	77	1.22891	6.08785	0.010673	0.006083	27	424300000000	361000000	4109628	11382891
000725	2021	北京市	127	2	129	56	1.55916	5.6262	0.067667	0.114943	28	449700000000	402700000	4494463	11478293
000875	2001	长春市				18	1.54575	22.8513	0.041618	0.056163	8		10030125
000875	2002	长春市	0	0	0	14	2.53364	18.9394	0.036719	0.010302	9	2794000000	11501802
000875	2003	长春市	0	0	0	36	2.84273	18.0306	0.026871	0.003914	10	2697000000	13380369	1906	124778
000875	2004	长春市	0	0	0	28	3.06508	22.8576	0.028511	0.006155	11	2733000000	15350051	1981	136509
000875	2005	长春市	0	0	0	28	1.88617	18.6088	-0.049752	-0.053762	12	2572000000	16784691	2297	163540
000875	2006	长春市	0	0	0	40	1.95127	16.0523	0.031528	0.036521	13	2609000000	17411922	2712	196283
000875	2007	长春市	0	0	0	31	1.10181	20.2843	0.024832	0.036046	14	3376000000	20890859	21955	324704
000875	2008	长春市	0	1	1	40	0.348481	7.78797	-0.066398	-0.141156	15	5707000000	25618985	24004	409128
000875	2009	长春市	0	1	1	17	0.190523	11.9807	0.016517	0.066846	16	9446000000	28485627	29889	481813
000875	2010	长春市	1	0	1	23	0.27671	16.611	0.002594	0.014698	17	14230000000	33290329	34947	579259
000875	2011	长春市	0	2	2	38	0.639485	17.5015	0.002111	0.012322	18	17110000000	40030775	44103	721542
000875	2012	长春市	2	0	2	22	0.395617	37.6732	-0.029426	-0.158171	19	15970000000	44566446	43835	1028074
000875	2013	长春市	2	1	3	22	0.592351	38.7145	0.001197	0.005113	20	18290000000	50031808	78825	962203
000875	2014	长春市	1	0	1	22	0.315184	41.9061	0.002992	0.013516	21	20320000000	53424262	70087	856005
000875	2015	长春市	0	0	0	32	0.290374	38.5012	0.006403	0.031805	22	22870000000	55300345	89975	1067720
000875	2016	长春市	1	1	2	42	0.418556	42.6384	0.000899	0.003153	23	30070000000	59864200	95407	1076136
000875	2017	长春市	0	0	0	40	0.268088	44.2899	-0.008375	-0.033611	24	35180000000		136176	1197032
000875	2018	长春市	0	0	0	35	0.389388	64.6783	0.006334	0.024949	25	39750000000	71757117	121743	1272697
000875	2019	长春市	1	3	4	48	0.556097	66.3858	0.009515	0.03914	26	42240000000	59040000	112892	1346070
000875	2020	长春市	5	39	44	49	0.52389	26.8189	0.014245	0.076108	27	56090000000	66380000	185492	1522930
000875	2021	长春市	2	11	13	27	0.557507	25.2245	0.011765	0.058195	28	66750000000	71030000	188806	1474616
000967	2001	绍兴市	0	0	0		6.05131	4.57455	0.056709	0.041123	8	523900000
000967	2002	绍兴市	0	0	0	28	4.49324	3.32	0.031873	0.019953	9	560900000	9281491
000967	2003	绍兴市	0	0	0	33	4.56601	3.50935	0.022792	0.013704	10	622000000	10892802	3802	126181
000967	2004	绍兴市	0	0	0	32	3.83506	4.24143	-0.13329	-0.137332	11	536500000	13138654	5512	149057
000967	2005	绍兴市	0	0	0	37	2.63761	2.92359	-0.091426	-0.106562	12	519200000	14474700	6681	173222
000967	2006	绍兴市	0	0	0	47	1.19893	7.84728	0.012674	0.028803	13	896200000	16776266	8198	192857
000967	2007	绍兴市	0	0	0	54	1.28163	11.7174	0.047946	0.121093	14	1062000000	19720520	44978	261823
000967	2008	绍兴市	0	0	0	58	1.42158	15.9775	0.01979	0.039538	15	949400000	22229451	61925	327857
000967	2009	绍兴市	0	0	0	35	1.46712	10.175	-0.016596	-0.029116	16	1008000000	23757754	77951	382071
000967	2010	绍兴市	0	0	0	43	1.40466	18.0249	0.015934	0.034255	17	1106000000	27952029	95542	450571
000967	2011	绍兴市	0	0	0	60	1.23954	9.21024	0.046622	0.156065	18	2050000000	33319960	123294	561261
000967	2012	绍兴市	0	0	0	56	1.27859	12.263	0.026443	0.055586	19	1853000000	36540321	132309	672450
000967	2013	绍兴市	1	1	2	37	1.08747	11.3087	0.023076	0.052088	20	2451000000	39672887	158729	705628
000967	2014	绍兴市	0	0	0	34	1.51115	14.0604	0.027055	0.035676	21	2538000000	42658839	184555	779332
000967	2015	绍兴市	2	3	5	31	2.08972	4.49864	0.019694	0.026259	22	5458000000	44659653	209746	935338
000967	2016	绍兴市	4	2	6	80	1.8435	10.5604	0.040482	0.066678	23	6028000000	47890304	228725	971151
000967	2017	绍兴市	7	17	24	76	1.3178	3.21037	0.014607	0.01783	24	24170000000	50783700	260669	995509
000967	2018	绍兴市	15	3	18	49	1.29197	7.48102	0.055524	0.076654	25	24460000000	54168952	315725	1202789
000967	2019	绍兴市	18	11	29	42	1.45941	8.20039	0.055988	0.070881	26	24850000000	57810000	468932	1314831
000967	2020	绍兴市	20	9	29	35	1.50709	8.24891	0.047486	0.064747	27	30110000000	60010000	307165	1366574
000967	2021	绍兴市	9	9	18	59	1.70054	8.19314	0.027119	0.026825	28	28330000000	67950000	355868	1462258
000968	2001	太原市	0	0	0		1.94276	5.61981	0.029161	0.045142	3	1849000000
000968	2002	太原市	0	0	0		1.4853	9.2742	0.023478	0.039767	4	2096000000
000968	2003	太原市	0	0	0	27	1.50919	7.65657	0.03187	0.054493	5	2231000000	5157089	1220	59835
000968	2004	太原市	0	1	1	34	0.864805	7.24226	0.061912	0.00799	6	2652000000	6404993	1559	72754
000968	2005	太原市	0	0	0	43	1.01973	5.73407	0.062984	0.131569	7	3007000000	8931620	2142	92774
000968	2006	太原市	0	4	4	109	1.12547	6.2293	0.04357	0.055076	8	3574000000	10136482	2896	121014
000968	2007	太原市	0	0	0	149	0.948565	8.08722	0.074689	0.134575	9	3813000000	12549447	34608	199543
000968	2008	太原市	0	0	0	105	1.30076	7.64223	0.147329	0.259399	10	4815000000	14680851	41158	259777
000968	2009	太原市	0	0	0	86	1.49686	5.62994	0.080831	0.107816	11	5218000000	15452409	37219	287394
000968	2010	太原市	0	0	0	108	1.48391	6.02724	0.047409	0.092461	12	6672000000	17780539	47015	359491
000968	2011	太原市	0	0	0	100	1.03951	7.37622	0.03998	0.06714	13	7620000000	20801243	77561	447751
000968	2012	太原市	0	0	0	44	0.600209	10.4822	-0.032955	-0.082049	14	9454000000	23114326	95583	550372
000968	2013	太原市	0	0	0	42	0.441107	7.24203	0.00035	-0.000294	15	11710000000	24128724	112969	547273
000968	2014	太原市	0	0	0	45	0.76744	7.54331	-0.072933	-0.281574	16	15430000000	25310917	141469	527157
000968	2015	太原市	0	0	0	41	0.292146	10.542	-0.164214	-0.736153	17	12500000000	27353442	128030	620878
000968	2016	太原市	0	1	1	49	0.598977	9.04948	0.060959	0.343019	18	6226000000	29556045	83197	703360
000968	2017	太原市	0	0	0	72	0.97319	2.42205	0.064649	0.170652	19	7353000000	33821819	185297	730005
000968	2018	太原市	0	0	0	52	1.43535	11.3828	0.083651	0.204608	20	7979000000	38844778	250447	808097
000968	2019	太原市	0	0	0	70	1.37061	4.70907	0.061006	0.110617	21	8803000000	40290000	232044	830649
000968	2020	太原市	0	0	0	63	0.853666	25.2431	0.009407	0.011355	22	10460000000	41530000	348265	915507
000968	2021	太原市	0	0	0	69	0.809735	38.2617	0.024994	0.053786	23	11530000000	51220000	344096	980932
000985	2001	大庆市	0	0	0	31	2.15269	4.6112	0.044107	0.025101	3	483500000	10778546
000985	2002	大庆市	1	0	1	29	1.3835	8.0218	0.018001	0.0063	4	523800000	10307150
000985	2003	大庆市	0	0	0		1.58753	9.2483	0.018033	0.004245	5	479100000
000985	2004	大庆市	0	0	0	31	1.95645	10.2981	0.018265	0.021151	6	468600000	12395380	404	40234
000985	2005	大庆市	0	0	0	38	2.25411	11.8571	0.026002	0.013852	7	488800000	14007195	215	89183
000985	2006	大庆市	0	0	0	56	3.19332	8.81068	0.018739	0.006228	8	486600000	16203336	368	101124
000985	2007	大庆市	0	0	0	55	2.66618	10.199	0.031671	0.016663	9	523800000	18222781	10591	194324
000985	2008	大庆市	0	0	0	45	3.07357	20.2827	-0.031537	-0.03324	10	475700000	22203734	11906	231329
000985	2009	大庆市	0	0	0	31	3.51902	8.38833	0.055142	0.010392	11	510400000	21200036	13540	231863
000985	2010	大庆市	0	0	0	40	3.95668	8.72992	0.050629	0.028962	12	520300000	29000642	12421	234998
000985	2011	大庆市	1	0	1	28	3.52335	11.3455	0.043044	0.025326	13	581600000	37415389	13910	281899
000985	2012	大庆市	0	0	0	48	1.28138	16.7817	-0.002679	-0.003392	14	600200000	40010695	19822	366241
000985	2013	大庆市	0	0	0	33	1.56257	13.4758	0.016782	0.00779	15	614200000	41814993	25545	365003
000985	2014	大庆市	0	0	0	65	1.81379	23.7718	0.021915	0.012383	16	635100000	40775057	8309	357130
000985	2015	大庆市	0	0	0	30	1.78439	20.0099	-0.027377	-0.033346	17	607500000	29834587	5049	377156
000985	2016	大庆市	0	0	0	49	2.2041	19.2898	0.050306	0.034192	18	662800000	26100031	12134	431759
000985	2017	大庆市	0	0	0	65	2.88	26.7538	0.068739	0.045651	19	700600000	26805200	4971	439536
000985	2018	大庆市	0	0	0	32	2.1236	25.652	-0.004159	-0.005443	20	692500000	28011583	7125	445152
000985	2019	大庆市	0	0	0	32	2.5812	29.9465	0.060358	0.043284	21	741000000	25680000	33781	447771
000985	2020	大庆市	0	0	0	29	4.61516	26.7125	0.017461	0.01078	22	694700000	23010000	13359	451340
000985	2021	大庆市	0	0	0	37	5.23418	29.3595	0.018205	0.011751	23	705400000	26200000	16918	454555
000993	2001	宁德市	0	0	0		2.56985	16.2036	0.013152	0.007288	3	2176000000
000993	2002	宁德市	0	0	0		1.46128	7.54196	0.008961	0.00251	4	2423000000
000993	2003	宁德市	0	0	0		1.18826	0.874151	-0.036155	-0.062379	5	2580000000
000993	2004	宁德市	0	0	0		0.785482	0.617115	-0.095416	-0.140472	6	2108000000
000993	2005	宁德市	0	0	0	34	0.718382	0.537435	0.028307	0.045069	7	1982000000	3435992	1371	66265
000993	2006	宁德市	0	0	0	35	0.88989	0.433366	0.014938	0.024114	8	2094000000	3839988	1601	78893
000993	2007	宁德市	0	0	0	34	0.855033	0.356795	0.008448	0.01529	9	2452000000	4574559	3945	99178
000993	2008	宁德市	0	0	0	54	0.773625	0.864257	0.01975	0.035918	10	2502000000	5426716	4186	128785
000993	2009	宁德市	0	0	0	47	1.12306	1.02944	0.035968	0.064105	11	2494000000	6122829	6061	162035
000993	2010	宁德市	0	0	0	56	1.14704	0.590565	0.035699	0.034977	12	2787000000	7386099	9552	192944
000993	2011	宁德市	0	0	0	43	1.16566	0.483216	0.005238	0.002908	13	2801000000	9301166	7003	274919
000993	2012	宁德市	0	0	0	50	1.02191	1.12538	0.015249	0.034569	14	3593000000	10777262	11981	348037
000993	2013	宁德市	0	0	0	51	0.942131	1.10504	0.014789	0.022607	15	4187000000	12387205	17391	353703
000993	2014	宁德市	0	1	1	53	0.889256	0.655754	0.005254	0.013236	16	3857000000	13760938	12963	395716
000993	2015	宁德市	0	0	0	53	1.05447	0.653731	0.004336	0.009561	17	3421000000	14873590	13531	506662
000993	2016	宁德市	1	1	2	73	0.914774	0.364827	0.00501	0.006254	18	3865000000	16231142	18212	505394
000993	2017	宁德市	0	0	0	85	1.22016	1.2681	0.004955	0.009597	19	4454000000		25757	558140
000993	2018	宁德市	0	0	0	81	1.0288	0.596025	-0.103771	-0.171361	20	3833000000	19427951	68029	603494
000993	2019	宁德市	0	0	0	84	1.29687	0.463092	0.024029	0.04663	21	3813000000	24520000	102543	629459
000993	2020	宁德市	1	0	1	67	1.07835	0.320892	-0.019592	-0.04032	22	4217000000	26190000	117909	668582
000993	2021	宁德市	0	0	0	88	1.1573	0.315481	0.027085	0.059762	23	4340000000	31510000	80555	708471
000997	2001	福州市	0	0	0	11	4.34971	2.71729	0.05919	0.013551	2	725100000	10742289
000997	2002	福州市	0	0	0	1	3.77475	2.36423	0.046742	0.001264	3	761200000	11605280
000997	2003	福州市	0	0	0	17	1.91946	2.09936	0.042067	0.067624	4	985200000	13476759	3634	150825
000997	2004	福州市	0	1	1	24	2.36277	2.44127	0.054082	0.041398	5	1058000000	15484561	4188	165972
000997	2005	福州市	0	0	0	34	3.24582	2.18523	0.057945	0.064999	6	1040000000	14763142	3810	186654
000997	2006	福州市	4	0	4	25	3.81199	3.14793	0.042577	0.007195	7	1015000000	16640515	4895	229030
000997	2007	福州市	3	1	4	46	2.78615	4.2395	0.081413	0.035847	8	1185000000	19745818	23736	313221
000997	2008	福州市	0	0	0	49	2.5298	3.30918	0.035208	0.054502	9	1185000000	22841602	28843	393878
000997	2009	福州市	0	0	0	49	2.09562	2.07661	0.070275	0.063295	10	1407000000	26040448	33118	458679
000997	2010	福州市	2	3	5	74	2.70263	0.788347	0.046131	0.070898	11	1929000000	31234092	41759	559878
000997	2011	福州市	8	1	9	46	2.79777	0.482976	0.035763	0.066141	12	2450000000	37363796	49275	713825
000997	2012	福州市	2	2	4	48	2.57261	0.650769	0.030235	0.033818	13	2983000000	42182887	64780	957850
000997	2013	福州市	1	0	1	37	1.8155	0.652567	0.065712	0.146381	14	3694000000	46784951	86258	1081133
000997	2014	福州市	0	2	2	55	1.68028	0.856755	0.081658	0.196888	15	3712000000	51691647	93278	1206466
000997	2015	福州市	6	3	9	63	1.66872	1.14494	0.076901	0.14556	16	4798000000	56180844	100554	1351744
000997	2016	福州市	16	5	21	69	1.38892	1.70456	0.077483	0.205162	17	6277000000	61976395	112461	1530806
000997	2017	福州市	9	3	12	49	1.7946	3.04854	0.079172	0.137255	18	8578000000		196765	1557755
000997	2018	福州市	15	4	19	55	1.49637	3.76352	0.054789	0.056559	19	11060000000	78568123	290765	1659184
000997	2019	福州市	5	0	5	51	1.32327	3.60824	0.059008	0.102314	20	12250000000	93920000	287913	1819641
000997	2020	福州市	6	0	6	46	1.50019	5.19828	0.042624	0.022117	21	11780000000	100200000	432935	1851895
000997	2021	福州市	4	0	4	45	1.70158	4.5801	0.066692	0.082576	22	11260000000	113200000	394536	1901386
001203	2018	巴彦淖尔市				125	0.204869	4.29335	0.029163	0.173275	19
001203	2019	巴彦淖尔市				92	0.205914	7.63287	0.058454	0.347309	20
001203	2020	巴彦淖尔市				81	0.231936	6.53033	0.079395	0.356624	21
001203	2021	巴彦淖尔市	5	1	6	98	1.06554	5.90512	0.194524	0.257328	22	8354000000
001207	2018	青州市					0.948924	9.12368	0.105892	0.405481	17
001207	2019	青州市					1.0362	9.12314	0.070714	0.178339	18
001207	2020	青州市					1.123	7.71876	0.10189	0.270709	19
001207	2021	青州市	0	2	2		2.24566	6.72776	0.086467	0.058741	20	1903000000
001208	2018	湘潭市				52	1.45521	4.89286	0.047162	0.127569	15		21613580	116084	388390
001208	2019	湘潭市				77	1.84677	4.15411	0.051213	0.108475	16		22580000	129926	406236
001208	2020	湘潭市				58	1.98955	5.78612	0.057587	0.120044	17		23430000	173299	386302
001208	2021	湘潭市	0	1	1	72	1.98161	5.8481	0.05139	0.049319	18	2619000000	25480000	132506	380102
001217	2018	池州市				77	0.826741	17.1504	0.112632	0.253024	18		6849253	25808	220244
001217	2019	池州市				40	1.27053	16.4111	0.155192	0.278705	19		8320000	24401	236855
001217	2020	池州市				48	1.79336	10.9505	0.162607	0.275167	20		8690000	26987	251653
001217	2021	池州市	1	0	1	70	4.13699	9.69013	0.180628	0.196815	21	2301000000	10040000	27417	258655
001267	2018	武汉市				69	1.41126	1.19776	0.047339	0.101662	28		148500000	1344072	2599758
001267	2019	武汉市				59	1.67474	0.898336	0.044932	0.092353	29		162200000	1764277	2911958
001267	2020	武汉市				54	1.63583	5.14687	0.040674	0.088073	30		156200000	1526677	2929129
001267	2021	武汉市	0	1	1	62	1.66843	3.85771	0.033101	0.060634	31	2418000000	177200000	1902166	3080660
002006	2001	绍兴市					0.862535	3.96152	0.095947	0.257663	1
002006	2002	绍兴市				28	1.33332	4.88717	0.112361	0.317015	2		9281491
002006	2003	绍兴市				33	1.13226	2.40776	0.093382	0.278077	3		10892802	3802	126181
002006	2004	绍兴市	0	0	0	32	1.57476	2.50317	0.038173	0.014007	4	655900000	13138654	5512	149057
002006	2005	绍兴市	0	0	0	37	1.03706	2.48672	0.018493	0.02491	5	939900000	14474700	6681	173222
002006	2006	绍兴市	0	3	3	47	0.896152	2.01417	-0.000359	-0.000953	6	1009000000	16776266	8198	192857
002006	2007	绍兴市	1	0	1	54	0.833708	2.08349	0.001515	0.00445	7	1054000000	19720520	44978	261823
002006	2008	绍兴市	0	1	1	58	0.749834	2.00728	-0.042488	-0.152871	8	1314000000	22229451	61925	327857
002006	2009	绍兴市	0	0	0	35	0.87006	2.32249	0.005238	0.021713	9	1332000000	23757754	77951	382071
002006	2010	绍兴市	1	1	2	43	0.905115	1.74754	0.056303	0.31032	10	1715000000	27952029	95542	450571
002006	2011	绍兴市	0	1	1	60	1.40097	2.45501	0.146103	0.411438	11	2696000000	33319960	123294	561261
002006	2012	绍兴市	0	0	0	56	1.32641	0.997538	-0.091767	-0.166352	12	2210000000	36540321	132309	672450
002006	2013	绍兴市	0	0	0	37	1.05207	1.65399	-0.100823	-0.199374	13	2014000000	39672887	158729	705628
002006	2014	绍兴市	0	1	1	34	1.41395	2.6483	0.005769	0.011409	14	1666000000	42658839	184555	779332
002006	2015	绍兴市	0	0	0	31	1.51844	2.14266	0.008971	0.016236	15	1562000000	44659653	209746	935338
002006	2016	绍兴市	0	0	0	80	1.63517	1.63322	0.035499	0.054265	16	1619000000	47890304	228725	971151
002006	2017	绍兴市	1	1	2	76	1.59379	2.29476	0.052819	0.09027	17	1782000000	50783700	260669	995509
002006	2018	绍兴市	1	1	2	49	1.46382	1.97725	0.003478	0.006497	18	1923000000	54168952	315725	1202789
002006	2019	绍兴市	1	1	2	42	1.53947	1.85091	-0.071316	-0.117805	19	1717000000	57810000	468932	1314831
002006	2020	绍兴市	0	0	0	35	1.43068	1.97783	0.019476	0.043589	20	2071000000	60010000	307165	1366574
002006	2021	绍兴市	2	0	2	59	1.42752	2.32457	0.041191	0.106561	21	2512000000	67950000	355868	1462258
002008	2001	深圳市				55	2.69528	1.69748	0.258633	0.692086	0		19541700
002008	2002	深圳市				33	1.85861	1.32424	0.161634	0.517167	1		22568300
002008	2003	深圳市				34	2.11568	2.13305	0.156488	0.387254	2		28954070	15274	389452
002008	2004	深圳市	0	0	0	37	2.88819	1.70266	0.079513	0.064785	3	586200000	34228000	13754	419957
002008	2005	深圳市	0	0	0	59	2.25313	1.58251	0.083214	0.047975	4	740200000	49509078	16300	486000
002008	2006	深圳市	0	0	0	57	1.58786	1.41015	0.07653	0.130983	5	1175000000	58135624	16769	575781
002008	2007	深圳市	1	1	2	69	1.40663	1.33648	0.084738	0.169393	6	2329000000	68015706	498998	858440
002008	2008	深圳市	3	7	10	28	1.97005	1.15289	0.050222	0.047873	7	3475000000	78065387	546820	1030900
002008	2009	深圳市	0	4	4	59	1.16412	1.48757	0.007441	-0.000828	8	4428000000	82013176	791591	1366266
002008	2010	深圳市	1	1	2	95	1.11229	1.69632	0.082957	0.112758	9	5441000000	95815101	998426	1245545
002008	2011	深圳市	3	9	12	104	1.26572	1.6204	0.102997	0.149397	10	6067000000	115100000	704863	1967928
002008	2012	深圳市	3	4	7	69	1.4744	1.67942	0.097309	0.130411	11	6533000000	129500000	791239	2462099
002008	2013	深圳市	11	7	18	66	1.67142	1.70843	0.086471	0.103131	12	6638000000	145000000	1329814	2877280
002008	2014	深圳市	8	14	22	72	1.75018	2.3303	0.099594	0.132522	13	7196000000	160000000	946000	3308000
002008	2015	深圳市	7	12	19	79	2.03751	2.04675	0.098434	0.121894	14	7582000000	175000000	2143182	2885520
002008	2016	深圳市	12	15	27	72	1.26504	2.32964	0.072749	0.108033	15	10370000000	194900000	4035240	4147269
002008	2017	深圳市	14	11	25	72	1.44305	2.96423	0.121305	0.25877	16	14100000000	224900000	3518252	5090971
002008	2018	深圳市	18	18	36	72	1.60221	2.37567	0.09106	0.213384	17	18950000000	242200000	5549817	5844504
002008	2019	深圳市	15	14	29	68	1.74864	2.49163	0.034414	0.046379	18	17890000000	269300000	5484249	7165514
002008	2020	深圳市	9	14	23	78	1.8272	1.94274	0.046544	0.083709	19	21350000000	276700000	3366341	8509360
002008	2021	深圳市	1	2	3	65	1.58907	2.03369	0.076531	0.158925	20	27180000000	306700000	3822518	9645583
002010	2001	杭州市					1.74357	9.00487	0.156213	0.42609	0
002010	2002	杭州市				44	2.39479	9.49956	0.187566	0.52004	1		17818302
002010	2003	杭州市				43	2.97185	11.9311	0.181099	0.400364	2		20997744	6677	245468
002010	2004	杭州市	0	0	0	49	5.31609	9.54308	0.114113	0.081351	3	460700000	25150000	8174	307762
002010	2005	杭州市	0	0	0	44	4.74944	11.8822	0.137167	0.159129	4	532800000	29426519	9508	363360
002010	2006	杭州市	0	0	0	40	4.45721	9.04596	0.132704	0.172415	5	614100000	34415068	12028	422128
002010	2007	杭州市	0	0	0	21	2.07728	8.3017	0.09517	0.169534	6	908600000	41001722	121559	627460
002010	2008	杭州市	0	0	0	84	1.74199	9.06386	0.085851	0.147437	7	1157000000	47811649	185485	742531
002010	2009	杭州市	0	0	0	42	1.88262	5.80409	0.130505	0.226293	8	1358000000	50875530	220721	862769
002010	2010	杭州市	0	0	0	98	3.4965	5.08731	0.090881	0.12251	9	1935000000	59491687	288559	1058828
002010	2011	杭州市	0	0	0	139	2.42595	6.17729	0.066904	0.08862	10	2379000000	70190579	349228	1320537
002010	2012	杭州市	0	1	1	77	2.01148	8.42803	0.056386	0.067943	11	2992000000	78020058	401878	1469766
002010	2013	杭州市	0	0	0	75	2.60508	6.78796	0.063714	0.083178	12	3634000000	83435193	462600	1624445
002010	2014	杭州市	0	0	0	83	2.21706	8.71834	0.065768	0.110123	13	4376000000	92061633	524082	1826924
002010	2015	杭州市	0	0	0	58	5.92439	7.68061	0.042701	0.026936	14	14480000000	100500000	701490	2234425
002010	2016	杭州市	5	0	5	90	2.82485	8.29491	0.044621	0.038577	15	17110000000	113100000	749190	2530114
002010	2017	杭州市	4	3	7	66	1.54286	13.423	0.022413	0.031068	16	24080000000	126000000	923236	2792968
002010	2018	杭州市	6	0	6	68	1.14774	8.49597	0.030031	0.044421	17	29930000000	135100000	1182090	3154350
002010	2019	杭州市	16	0	16	61	1.39405	11.9531	0.053735	0.087043	18	30480000000	153700000	1481879	3635648
002010	2020	杭州市	4	1	5	48	1.34697	12.6799	0.045683	0.084115	19	34660000000	161100000	1443254	4033432
002010	2021	杭州市	1	0	1	61	1.10901	11.9726	0.055813	0.123527	20	40890000000	181100000	1796737	4662642
002011	2001	诸暨市					1.026	2.24086	0.091281	0.415059	0
002011	2002	诸暨市					1.86659	2.87816	0.121203	0.440951	1
002011	2003	诸暨市					1.68791	4.46715	0.122632	0.349632	2
002011	2004	诸暨市	0	0	0		4.21222	3.69917	0.038968	-0.037887	3	501500000
002011	2005	诸暨市	1	1	2		1.8661	4.65256	0.034095	0.034549	4	605800000
002011	2006	诸暨市	0	1	1		2.51373	4.2525	0.017004	0.024698	5	605700000
002011	2007	诸暨市	0	1	1		1.52794	3.54157	0.097303	0.150342	6	2183000000
002011	2008	诸暨市	0	0	0		1.45718	6.41134	0.091292	0.103067	7	2091000000
002011	2009	诸暨市	0	0	0		2.06693	3.6321	0.067432	0.049629	8	3118000000
002011	2010	诸暨市	1	2	3		1.32403	3.61508	0.054765	0.096997	9	5222000000
002011	2011	诸暨市	3	4	7		1.15719	4.3713	0.038961	0.042363	10	7523000000
002011	2012	诸暨市	2	7	9		0.817974	7.18171	0.035024	0.113191	11	10110000000
002011	2013	诸暨市	2	8	10		1.30703	4.72085	0.01767	0.02501	12	9497000000
002011	2014	诸暨市	1	1	2		0.892054	5.33014	0.010129	0.030744	13	10400000000
002011	2015	诸暨市	1	4	5		0.767939	5.35971	0.006547	0.018505	14	10350000000
002011	2016	诸暨市	2	6	8		0.826031	3.91407	0.006822	-0.002504	15	11780000000
002011	2017	诸暨市	5	4	9		0.942427	4.44306	0.005906	0.018773	16	13870000000
002011	2018	诸暨市	10	10	20		1.02467	6.8368	-0.224468	-0.520874	17	10280000000
002011	2019	诸暨市	7	14	21		1.32887	7.68503	0.002639	0.010499	18	8698000000
002011	2020	诸暨市	4	7	11		0.97356	4.96241	-0.121534	-0.447463	19	8503000000
002011	2021	诸暨市	0	2	2		1.08634	5.57656	0.047865	0.318843	20	8261000000
002028	2001	上海市				24	2.33916	4.2965	0.2127	0.500226	1		49508400
002028	2002	上海市				16	1.81297	2.718	0.174897	0.394613	2		54087600
002028	2003	上海市				49	2.38607	2.22618	0.216038	0.445458	3		62508100	113439	1313724
002028	2004	上海市	0	5	5	45	2.33615	1.03795	0.078797	0.07918	4	641000000	74502700	135100	1553500
002028	2005	上海市	3	4	7	54	1.88749	2.29412	0.113918	0.177519	5	819800000	91541800	159199	1829415
002028	2006	上海市	0	1	1	78	1.30836	2.06684	0.13277	0.467343	6	1206000000	103700000	202682	2054600
002028	2007	上海市	4	0	4	61	1.80291	2.09637	0.104972	0.129571	7	2873000000	121900000	1057666	2833335
002028	2008	上海市	1	2	3	75	2.38041	2.54854	0.121004	0.159552	8	3018000000	137000000	1202741	3260627
002028	2009	上海市	7	10	17	64	3.00319	2.71348	0.231378	0.382219	9	3861000000	150500000	2153111	3469520
002028	2010	上海市	11	5	16	15	3.45252	2.42761	0.143156	0.082629	10	4106000000	171700000	2020326	4172775
002028	2011	上海市	16	28	44	72	3.22266	1.97611	0.044648	0.04646	11	3792000000	192000000	2184975	5492393
002028	2012	上海市	4	15	19	57	2.76051	2.40208	0.066498	0.087821	12	4343000000	201800000	2454279	6489517
002028	2013	上海市	9	10	19	42	2.65261	3.09438	0.081294	0.101908	13	4993000000	216000000	2576603	6795414
002028	2014	上海市	8	9	17	59	2.72168	3.15364	0.09272	0.132842	14	5435000000	235700000	2622913	6955284
002028	2015	上海市	3	4	7	52	2.56079	2.89068	0.069206	0.079612	15	6193000000	251200000	2718505	7673169
002028	2016	上海市	15	11	26	55	2.65844	3.45034	0.062203	0.080944	16	6460000000	281800000	3417109	8409686
002028	2017	上海市	8	6	14	53	2.55807	3.79791	0.04084	0.046711	17	6790000000	306300000	3898971	8741040
002028	2018	上海市	16	19	35	78	1.97068	3.145	0.038788	0.048555	18	7579000000	326800000	4263655	9179869
002028	2019	上海市	9	8	17	46	1.89957	2.92585	0.065099	0.106374	19	8845000000	381600000	3895424	9956956
002028	2020	上海市	10	3	13	48	1.91706	2.7293	0.089735	0.143322	20	11080000000	387000000	4061978	10005937
002028	2021	上海市	10	6	16	52	1.89617	2.31896	0.091439	0.149632	21	13910000000	432200000	4227023	10394696
002030	2001	广州市				55	1.38395	32.1587	0.141398	0.387285	0		26857574
002030	2002	广州市				30	1.64012	5.98612	0.141894	0.366772	1		30014760
002030	2003	广州市				44	1.2288	8.45471	0.130609	0.333783	2		34968787	20827	377126
002030	2004	广州市	0	0	0	40	4.90526	3.6003	0.080306	0.051584	3	313000000	41158077	24791	452103
002030	2005	广州市	0	0	0	61	15.4884	7.51068	0.088701	0.020551	4	296800000	51542283	24082	473748
002030	2006	广州市	0	0	0	35	6.12519	6.09853	0.08644	0.049105	5	326100000	60738277	26334	523935
002030	2007	广州市	0	0	0	37	1.91181	3.18861	0.080315	0.061467	6	425900000	71091814	211587	807715
002030	2008	广州市	0	0	0	70	3.0313	2.44662	0.074782	0.098064	7	529900000	82158151	262213	959475
002030	2009	广州市	0	0	0	56	2.17417	2.95928	0.081679	0.108001	8	585200000	91382135	323623	1103199
002030	2010	广州市	0	0	0	54	2.27826	3.03288	0.086542	0.128283	9	673800000	107500000	319379	1126343
002030	2011	广州市	0	0	0	77	1.99518	3.06903	0.08564	0.119007	10	785300000	124200000	222300	1753300
002030	2012	广州市	0	0	0	83	1.81453	3.40014	0.094241	0.14853	11	912300000	135500000	521165	2234976
002030	2013	广州市	0	3	3	41	1.92376	4.39891	0.118579	0.200199	12	1155000000	154200000	541912	2539473
002030	2014	广州市	0	0	0	58	1.62563	4.44511	0.099749	0.167409	13	1590000000	167100000	563212	2290438
002030	2015	广州市	0	0	0	39	2.13916	5.91168	0.038712	0.055089	14	3042000000	181000000	886688	2870733
002030	2016	广州市	0	0	0	52	2.30852	4.16399	0.032832	0.042162	15	4140000000	195500000	1129546	3219820
002030	2017	广州市	0	0	0	55	2.01626	4.31545	0.020708	0.030424	16	4642000000	215000000	1712569	4043335
002030	2018	广州市	0	0	0	62	1.53276	5.35225	0.023615	0.025069	17	3663000000	228600000	1636655	4408209
002030	2019	广州市	2	1	3	62	1.56984	2.97883	-0.013241	-0.03114	18	3562000000	236300000	2439456	5239743
002030	2020	广州市	1	0	1	48	2.09611	4.94662	0.365677	0.772506	19	6700000000	250200000	2241321	5585916
002030	2021	广州市	1	0	1	69	2.37401	3.91739	0.350071	0.368021	20	10340000000	282300000	2012478	5890857
002036	2001	南昌市				10	1.67355	3.25102	0.152793	0.368534	3		4856173
002036	2002	南昌市				24	1.42815	4.32261	0.119406	0.290675	4		5523746
002036	2003	南昌市				21	1.66583	4.03261	0.145527	0.374114	5		6410248	1402	57097
002036	2004	南昌市	0	0	0	36	4.20923	4.8419	0.058396	0.038509	6	413000000	7704622	1602	66561
002036	2005	南昌市	0	0	0	40	2.52878	4.7088	0.063058	0.046531	7	439300000	10077025	1837	81473
002036	2006	南昌市	0	0	0	49	3.72734	3.66472	0.131032	0.110554	8	488800000	11838973	2329	97888
002036	2007	南昌市	0	0	0	39	3.82074	5.20943	0.055047	0.037069	9	570700000	13898920	20220	168681
002036	2008	南昌市	0	0	0	46	3.59915	3.36419	0.04287	0.024435	10	614400000	16600847	22457	227793
002036	2009	南昌市	0	0	0	26	2.27447	2.71939	0.011606	-0.023806	11	636800000	18375008	32812	266697
002036	2010	南昌市	0	0	0	41	1.88644	2.64011	0.024914	0.012736	12	667500000	22001059	35583	348327
002036	2011	南昌市	0	0	0	72	1.7343	2.52998	0.037901	0.034882	13	737100000	26888724	37182	511304
002036	2012	南昌市	0	0	0	39	1.69333	2.05557	0.021786	0.0114	14	735100000	30005236	44786	633232
002036	2013	南昌市	0	0	0	35	1.56567	2.14697	0.027207	0.021604	15	773700000	33360265	54172	734317
002036	2014	南昌市	0	0	0	39	3.83522	2.14217	0.016748	0.014637	16	912100000	36679635	79045	814016
002036	2015	南昌市	0	1	1	47	1.58164	2.2157	0.059186	0.106942	17	2866000000	40000140	82004	854606
002036	2016	南昌市	1	1	2	52	1.11617	3.8792	0.059236	0.131716	18	3865000000	43549927	101403	900287
002036	2017	南昌市	0	0	0	44	1.0213	5.91362	0.060375	0.148456	19	4904000000		217331	998001
002036	2018	南昌市	0	5	5	64	1.18361	3.99025	0.032539	0.095366	20	6830000000	52746716	273821	1110034
002036	2019	南昌市	0	8	8	81	1.10443	2.90786	0.02339	0.087731	21	8939000000	55960000	339770	1264296
002036	2020	南昌市	1	6	7	57	1.16892	2.54601	0.011576	0.031337	22	12350000000	57460000	372224	1351071
002036	2021	南昌市	0	1	1	73	1.03297	5.92443	0.006684	0.018735	23	12970000000	66510000	458501	1380575
002037	2001	贵阳市					1.09413	3.08533	0.100097
002037	2002	贵阳市				34	1.2168	6.11377	0.101118	0.283763	0		3363696
002037	2003	贵阳市				37	1.20211	14.822	0.102203	0.259366	1		3809191	1758	63402
002037	2004	贵阳市	0	0	0	44	2.97011	11.7713	0.061824	-0.002415	2	604800000	4436292	2036	77106
002037	2005	贵阳市	0	0	0	58	2.13497	9.86128	0.071217	0.055544	3	669000000	5256159	2278	96566
002037	2006	贵阳市	0	0	0	89	1.74538	10.0646	0.077494	0.064398	4	737800000	6028845	2563	119111
002037	2007	贵阳市	0	0	0	83	1.34577	8.89034	0.06987	0.107361	5	791900000	6937170	22130	194975
002037	2008	贵阳市	0	0	0	81	1.31254	8.06301	0.075469	0.113383	6	936600000	8110521	27119	259727
002037	2009	贵阳市	0	0	0	74	1.19514	10.1563	0.088664	0.191751	7	1296000000	9719382	28859	276730
002037	2010	贵阳市	0	0	0	84	1.05871	8.98634	0.085728	0.18605	8	1851000000	11218174	36075	352990
002037	2011	贵阳市	0	0	0	98	1.13093	15.1249	0.088541	0.279927	9	2814000000	13830724	50526	483766
002037	2012	贵阳市	1	0	1	148	1.02932	15.0633	0.054948	0.13341	10	4627000000	17003048	65869	626051
002037	2013	贵阳市	1	1	2	98	1.36959	14.754	0.042155	0.112993	11	6090000000	20854252	93638	710806
002037	2014	贵阳市	1	1	2	114	0.921144	13.2663	0.034382	0.106552	12	7778000000	24972691	123754	804652
002037	2015	贵阳市	0	0	0	60	0.848888	8.88943	0.010772	0.032611	13	8313000000	28911600	145535	986633
002037	2016	贵阳市	0	0	0	93	1.02285	9.57499	0.01084	0.028821	14	7309000000	31577001	172621	992693
002037	2017	贵阳市	0	0	0	80	1.34655	14.8289	0.012656	0.035986	15	7832000000	35379600	166542	1047672
002037	2018	贵阳市	0	0	0	65	1.36817	11.3458	0.021795	0.060061	16	11050000000	37984538	247794	1210969
002037	2019	贵阳市	1	2	3	63	1.32771	9.44978	0.011543	0.029478	17	12740000000	40400000	284573	1268289
002037	2020	贵阳市	0	1	1	72	1.28729	15.5011	0.005854	0.01487	18	15100000000	43120000	257290	1322183
002037	2021	贵阳市	0	3	3	91	1.21151	12.5087	-0.002206	-0.011884	19	15930000000	47110000	202378	1328968
002039	2001	贵阳市					0.323102	19.2414	0.043506	0.296199	8
002039	2002	贵阳市				34	1.21424	10.8369	0.027082	0.250778	9		3363696
002039	2003	贵阳市				37	0.870634	16.5733	0.025931	0.243783	10		3809191	1758	63402
002039	2004	贵阳市				44	0.392575	7.95747	0.018036	0.145963	11	2894000000	4436292	2036	77106
002039	2005	贵阳市	0	0	0	58	0.547558	10.7213	0.01986	0.027141	12	2432000000	5256159	2278	96566
002039	2006	贵阳市	0	0	0	89	0.346644	11.6131	-0.019073	-0.112165	13	2653000000	6028845	2563	119111
002039	2007	贵阳市	0	0	0	83	0.24417	4371.32	0.004908	-0.001661	14	2673000000	6937170	22130	194975
002039	2008	贵阳市	0	0	0	81	0.243792	30363.9	0.013275	0.11517	15	12220000000	8110521	27119	259727
002039	2009	贵阳市	0	0	0	74	0.0747	548.731	0.00164	0.005655	16	14810000000	9719382	28859	276730
002039	2010	贵阳市	0	0	0	84	0.448886	199494	0.008749	0.035973	17	15940000000	11218174	36075	352990
002039	2011	贵阳市	0	0	0	98	0.122164	157.652	-0.007772	-0.035892	18	15510000000	13830724	50526	483766
002039	2012	贵阳市	0	0	0	148	0.146708	1329.16	0.01546	0.066584	19	15940000000	17003048	65869	626051
002039	2013	贵阳市	0	0	0	98	0.150185	2663.02	-0.009255	-0.044912	20	17170000000	20854252	93638	710806
002039	2014	贵阳市	0	0	0	114	0.567668	78955.7	0.027465	0.11091	21	18610000000	24972691	123754	804652
002039	2015	贵阳市	0	0	0	60	0.653752	913.267	0.034749	0.126013	22	18230000000	28911600	145535	986633
002039	2016	贵阳市	0	2	2	93	0.599785	760.327	0.013704	0.036792	23	17490000000	31577001	172621	992693
002039	2017	贵阳市	7	0	7	80	0.389133	1287.58	0.031717	0.113381	24	17130000000	35379600	166542	1047672
002039	2018	贵阳市	1	0	1	65	0.352092	2326.65	0.032956	0.106561	25	16710000000	37984538	247794	1210969
002039	2019	贵阳市	3	0	3	63	0.186415	8726.17	0.02882	0.074105	26	15490000000	40400000	284573	1268289
002039	2020	贵阳市	5	0	5	72	0.133051	15577.2	0.042852	0.119714	27	16430000000	43120000	257290	1322183
002039	2021	贵阳市	0	0	0	91	0.268459	2889.85	0.025078	0.067103	28	16970000000	47110000	202378	1328968
002043	2002	湖州市				22	0.787289	4.87136	0.06655	0.212836	1		4225003
002043	2003	湖州市				32	0.852011	4.57086	0.079792	0.243672	2		4907516	823	66599
002043	2004	湖州市				33	1.04269	4.40437	0.073442	0.210209	3		5906926	1109	81810
002043	2005	湖州市	0	0	0	37	1.5008	4.2825	0.051803	0.058934	4	656100000	6442499	2669	95391
002043	2006	湖州市	0	0	0		1.28586	3.22565	0.042069	-0.004819	5	823800000
002043	2007	湖州市	0	0	0	53	1.22562	3.52514	0.043408	0.104437	6	879600000	8920238	23294	153279
002043	2008	湖州市	0	0	0		1.12217	2.64186	0.029227	0.02446	7	998100000
002043	2009	湖州市	0	0	0	84	1.17999	3.29657	0.023853	0.026583	8	856000000	11018263	32490	215076
002043	2010	湖州市	0	0	0	35	1.28268	2.99341	0.039838	0.082509	9	878100000	13017294	36729	251107
002043	2011	湖州市	0	0	0	83	3.38483	2.64178	0.032232	0.016478	10	970400000	15200553	45753	321089
002043	2012	湖州市	0	0	0	80	4.03672	3.0503	0.035727	0.025864	11	946700000	16643045	51861	371108
002043	2013	湖州市	0	0	0	52	3.83724	3.35426	0.024691	0.012862	12	977700000	18031501	60105	415340
002043	2014	湖州市	0	0	0	69	3.44207	3.79766	0.039968	0.036398	13	1087000000	19559985	69814	464525
002043	2015	湖州市	0	0	0	85	3.67007	5.07665	0.083347	0.038735	14	1166000000	20842666	83942	533475
002043	2016	湖州市	0	0	0	117	3.43926	8.79617	0.130054	0.156232	15	1984000000	22843743	93215	581217
002043	2017	湖州市	0	0	0	86	2.67011	10.5739	0.136567	0.090193	16	2667000000	24761300	112968	636727
002043	2018	湖州市	0	0	0	78	1.3284	11.5021	0.110465	0.082537	17	2986000000	27190675	157795	699078
002043	2019	湖州市	0	0	0	61	1.35582	10.9268	0.104252	0.115187	18	3760000000	31220000	187149	768283
002043	2020	湖州市	1	1	2	76	1.15226	6.72504	0.083994	0.16207	19	5280000000	32010000	195052	841881
002043	2021	湖州市	1	0	1	107	1.00852	11.9646	0.13129	0.199993	20	5612000000	36450000	225487	966992
002049	2002	唐山市					1.18321	3.60501	0.087721	0.207178	1
002049	2003	唐山市					1.46215	2.53392	0.091543	0.21302	2
002049	2004	唐山市					1.34631	2.26458	0.091593	0.224008	3
002049	2005	唐山市	0	0	0	41	1.72116	3.36272	0.05156	0.034811	4	313200000	20276374	2508	208213
002049	2006	唐山市	0	0	0	52	1.47111	2.67971	0.085578	0.085146	5	345000000	23621410	3287	233849
002049	2007	唐山市	0	0	0	61	2.4909	2.54446	0.067424	0.051014	6	478900000	27794190	29494	358997
002049	2008	唐山市	0	0	0	72	2.52793	3.41887	0.063328	0.041705	7	490200000	35611900	39038	465656
002049	2009	唐山市	0	1	1	51	3.80525	4.77782	0.071617	0.049906	8	489500000	38127192	38572	513967
002049	2010	唐山市	0	0	0	81	4.01015	4.25875	0.075291	0.057296	9	519000000	44691588	47728	602372
002049	2011	唐山市	0	0	0	75	5.90909	3.55474	0.061687	0.041052	10	515500000	54424541	61956	783039
002049	2012	唐山市	1	2	3	52	4.59838	2.01064	0.05217	0.058946	11	2725000000	58616363	105895	975527
002049	2013	唐山市	4	1	5	52	5.48747	2.76678	0.08889	0.115373	12	3078000000	61212139	90477	972513
002049	2014	唐山市	8	2	10	48	4.59781	1.9797	0.087036	0.102056	13	3490000000	62253023	81583	1089918
002049	2015	唐山市	1	0	1	49	3.47583	1.45498	0.080485	0.113197	14	4129000000	61030601	64203	1232266
002049	2016	唐山市	8	5	13	63	3.85177	1.64781	0.074522	0.100397	15	4467000000	63548675	85842	1167144
002049	2017	唐山市	2	5	7	31	3.01078	2.03645	0.05353	0.075588	16	5207000000	65301459	71110	1337546
002049	2018	唐山市	9	3	12	43	3.31254	2.17765	0.060872	0.08985	17	5726000000	69549700	89057	1451959
002049	2019	唐山市	4	3	7	42	2.72164	2.55114	0.059021	0.093723	18	6786000000	68900000	98211	1560263
002049	2020	唐山市	7	2	9	28	2.61907	1.75019	0.105086	0.169382	19	7628000000	72110000	123386	1657621
002049	2021	唐山市	6	1	7	48	3.34575	1.76974	0.171148	0.324566	20	11590000000	82310000	134692	1785522
002050	2002	绍兴市				28	1.19883	2.34771	0.084743	0.198023	1		9281491
002050	2003	绍兴市				33	1.03187	2.27899	0.097447	0.303203	2		10892802	3802	126181
002050	2004	绍兴市				32	1.08688	2.94946	0.119769	0.379659	3		13138654	5512	149057
002050	2005	绍兴市	0	0	0	37	2.12489	4.42876	0.075105	0.060781	4	596000000	14474700	6681	173222
002050	2006	绍兴市	0	0	0	47	1.70377	4.2443	0.06257	0.056813	5	712400000	16776266	8198	192857
002050	2007	绍兴市	0	0	0	54	1.61132	4.2052	0.058469	0.064194	6	840100000	19720520	44978	261823
002050	2008	绍兴市	0	0	0	58	1.70242	3.0517	0.126928	0.115692	7	2292000000	22229451	61925	327857
002050	2009	绍兴市	0	0	0	35	2.04957	2.5783	0.117607	0.185809	8	2441000000	23757754	77951	382071
002050	2010	绍兴市	0	0	0	43	2.2615	3.08166	0.084831	0.092761	9	4469000000	27952029	95542	450571
002050	2011	绍兴市	0	1	1	60	2.34789	3.83206	0.090014	0.104773	10	4837000000	33319960	123294	561261
002050	2012	绍兴市	0	0	0	56	1.93441	3.30007	0.057659	0.083187	11	4935000000	36540321	132309	672450
002050	2013	绍兴市	0	0	0	37	1.45837	3.74756	0.049063	0.069239	12	6589000000	39672887	158729	705628
002050	2014	绍兴市	0	0	0	34	1.39789	3.65833	0.06962	0.131045	13	7021000000	42658839	184555	779332
002050	2015	绍兴市	0	0	0	31	2.09709	3.71821	0.075671	0.100531	14	8039000000	44659653	209746	935338
002050	2016	绍兴市	3	0	3	80	2.14949	3.94752	0.102615	0.063702	15	8399000000	47890304	228725	971151
002050	2017	绍兴市	2	3	5	76	2.33926	3.54883	0.101303	0.133406	16	12350000000	50783700	260669	995509
002050	2018	绍兴市	4	5	9	49	2.02115	3.81791	0.094121	0.069529	17	13930000000	54168952	315725	1202789
002050	2019	绍兴市	2	1	3	42	2.13479	3.64394	0.096944	0.122084	18	14790000000	57810000	468932	1314831
002050	2020	绍兴市	2	2	4	35	2.45037	3.68339	0.086501	0.021765	19	17030000000	60010000	307165	1366574
002050	2021	绍兴市	0	0	0	59	1.98433	3.27318	0.072177	0.115617	20	23620000000	67950000	355868	1462258
002055	2003	深圳市				34	1.3059	5.51714	0.064459	0.232093	1		28954070	15274	389452
002055	2004	深圳市				37	1.38723	5.21159	0.083655	0.267353	2		34228000	13754	419957
002055	2005	深圳市				59	1.26968	4.30781	0.062649	0.238708	3		49509078	16300	486000
002055	2006	深圳市	0	0	0	57	1.69026	5.5057	0.052784	0.072922	4	615200000	58135624	16769	575781
002055	2007	深圳市	0	0	0	69	1.49198	5.28563	0.061882	0.150139	5	773200000	68015706	498998	858440
002055	2008	深圳市	0	0	0	28	1.22076	6.99029	0.037838	0.093596	6	832800000	78065387	546820	1030900
002055	2009	深圳市	0	1	1	59	1.16319	4.57831	0.030752	0.072582	7	995300000	82013176	791591	1366266
002055	2010	深圳市	0	0	0	95	1.13207	3.65569	0.042202	0.139089	8	1402000000	95815101	998426	1245545
002055	2011	深圳市	1	0	1	104	1.7266	4.85952	0.058135	0.100752	9	2074000000	115100000	704863	1967928
002055	2012	深圳市	1	1	2	69	1.58499	3.45078	0.044598	0.074494	10	2366000000	129500000	791239	2462099
002055	2013	深圳市	0	5	5	66	1.30224	3.4078	0.041805	0.080553	11	2937000000	145000000	1329814	2877280
002055	2014	深圳市	2	4	6	72	1.2718	3.76013	0.025963	0.049186	12	3382000000	160000000	946000	3308000
002055	2015	深圳市	0	0	0	79	1.19267	2.6906	0.011227	0.035699	13	5416000000	175000000	2143182	2885520
002055	2016	深圳市	2	1	3	72	1.15438	3.17449	-0.00191	-0.012705	14	7039000000	194900000	4035240	4147269
002055	2017	深圳市	0	2	2	72	1.21181	2.96476	0.015432	0.046182	15	9587000000	224900000	3518252	5090971
002055	2018	深圳市	0	4	4	72	1.10863	3.57087	0.024203	0.075706	16	10160000000	242200000	5549817	5844504
002055	2019	深圳市	0	2	2	68	1.10791	3.66742	-0.060618	-0.198523	17	10220000000	269300000	5484249	7165514
002055	2020	深圳市	1	5	6	78	1.06398	4.08511	0.006847	0.026588	18	9477000000	276700000	3366341	8509360
002055	2021	深圳市	2	3	5	65	1.39789	3.99517	-0.071987	-0.169231	19	9969000000	306700000	3822518	9645583
002056	2003	东阳市					0.558212	5.70128	0.065547	0.204385	4
002056	2004	东阳市					0.683927	6.53416	0.061795	0.219711	5
002056	2005	东阳市					0.74628	5.68238	0.076041	0.255899	6
002056	2006	东阳市	0	0	0		2.32647	6.36775	0.083305	0.072389	7	1540000000
002056	2007	东阳市	0	0	0		5.57575	5.72023	0.070486	0.091219	8	2521000000
002056	2008	东阳市	0	1	1		5.93234	4.73196	0.05628	0.059405	9	2633000000
002056	2009	东阳市	0	0	0		5.16042	4.66151	0.058363	0.058243	10	2773000000
002056	2010	东阳市	1	3	4		1.83068	5.19799	0.09642	0.138208	11	3765000000
002056	2011	东阳市	0	1	1		1.5008	6.28081	0.021928	0.027637	12	4128000000
002056	2012	东阳市	3	6	9		1.81294	4.294	-0.0515	-0.074978	13	4233000000
002056	2013	东阳市	2	1	3		2.40884	4.90197	0.063265	0.086763	14	4392000000
002056	2014	东阳市	0	1	1		3.07673	5.60015	0.07975	0.087866	15	4783000000
002056	2015	东阳市	2	2	4		3.23092	6.6146	0.06286	0.072982	16	5140000000
002056	2016	东阳市	3	4	7		1.97324	7.76696	0.075636	0.109369	17	5829000000
002056	2017	东阳市	6	3	9		2.15713	6.29306	0.088239	0.099559	18	6549000000
002056	2018	东阳市	7	6	13		2.18695	6.36058	0.101429	0.103422	19	6797000000
002056	2019	东阳市	10	2	12		1.83581	7.2708	0.081588	0.091838	20	8500000000
002056	2020	东阳市	14	8	22		1.76744	6.88879	0.099129	0.122001	21	10240000000
002056	2021	东阳市	13	10	23		1.40043	5.91308	0.084971	0.120261	22	13180000000
002057	2003	马鞍山市				20	1.4368	3.42774	0.065684	0.135221	1		1925237	248	17209
002057	2004	马鞍山市				25	1.39679	3.47273	0.090055	0.279442	2		2650950	340	23472
002057	2005	马鞍山市				29	1.49321	5.12071	0.074731	0.190728	3		3713461	341	27353
002057	2006	马鞍山市	0	0	0	20	2.85835	3.46644	0.054908	0.076283	4	340200000	4289000	617	34212
002057	2007	马鞍山市	0	0	0	50	2.10927	4.52741	0.030037	0.049129	5	388200000	5321000	10411	60368
002057	2008	马鞍山市	1	0	1	8	1.77249	4.61272	-0.036964	-0.054026	6	363900000	6363000	11657	67209
002057	2009	马鞍山市	0	0	0	34	1.9304	5.43639	0.008053	0.001637	7	361300000	6658905	18550	89689
002057	2010	马鞍山市	0	1	1	38	1.65991	6.78187	0.024215	0.044957	8	436500000	8110148	24460	120550
002057	2011	马鞍山市	0	0	0	38	1.57042	4.94096	0.021546	0.043183	9	492300000	11441815	34956	250134
002057	2012	马鞍山市	0	0	0	34	3.3519	6.70742	-0.054374	-0.070429	10	638300000	12320000	50509	297574
002057	2013	马鞍山市	0	0	0	45	4.81629	4.84692	0.036276	0.040764	11	586600000	12928032	60893	313134
002057	2014	马鞍山市	1	0	1	61	4.00458	4.89012	0.031941	0.036382	12	608400000	13331200	57483	266454
002057	2015	马鞍山市	0	0	0	57	4.29981	4.96022	0.027022	0.028747	13	602700000	13653044	66451	323886
002057	2016	马鞍山市	0	0	0	72	4.05674	4.39423	0.049881	0.058982	14	687200000	14937617	103014	311122
002057	2017	马鞍山市	1	0	1	44	4.37494	5.92961	0.082584	0.08206	15	1644000000	17100900	123050	333407
002057	2018	马鞍山市	1	1	2	69	3.95384	6.25167	0.069273	0.06727	16	1766000000	19181000	116137	372347
002057	2019	马鞍山市	2	1	3	45	2.33743	6.78353	0.064668	0.072727	17	2126000000	21110000	108798	373770
002057	2020	马鞍山市	6	4	10	74	1.92904	5.45561	0.06213	0.07752	18	2817000000	21870000	120287	384481
002057	2021	马鞍山市	1	1	2	64	2.01229	4.51475	0.050045	0.04869	19	4896000000	24390000	124911	400725
002058	2003	上海市				49	1.58785	2.40631	0.133423	0.367097	11		62508100	113439	1313724
002058	2004	上海市				45	1.36339	2.52159	0.132696	0.343036	12		74502700	135100	1553500
002058	2005	上海市				54	1.56327	1.60387	0.078387	0.162325	13		91541800	159199	1829415
002058	2006	上海市	0	0	0	78	2.20932	1.47366	0.033122	0.032337	14	243600000	103700000	202682	2054600
002058	2007	上海市	0	0	0	61	4.14102	1.4768	0.047847	0.046553	15	218900000	121900000	1057666	2833335
002058	2008	上海市	0	0	0	75	3.18164	1.46642	0.037824	0.03289	16	226300000	137000000	1202741	3260627
002058	2009	上海市	0	0	0	64	3.20994	1.93872	0.032901	0.024802	17	243000000	150500000	2153111	3469520
002058	2010	上海市	0	0	0	15	5.42832	2.03225	0.062062	0.059056	18	227500000	171700000	2020326	4172775
002058	2011	上海市	0	0	0	72	4.00866	1.86153	0.053881	0.03929	19	255000000	192000000	2184975	5492393
002058	2012	上海市	0	0	0	57	4.91999	1.73508	0.020637	-0.000136	20	240500000	201800000	2454279	6489517
002058	2013	上海市	0	0	0	42	4.47296	2.01488	0.025168	0.017082	21	246400000	216000000	2576603	6795414
002058	2014	上海市	0	0	0	59	5.21339	1.78536	0.022108	0.012064	22	238000000	235700000	2622913	6955284
002058	2015	上海市	0	0	0	52	4.46486	1.40847	-0.052989	-0.060805	23	224800000	251200000	2718505	7673169
002058	2016	上海市	0	0	0	55	6.5835	1.79311	0.020884	0.009023	24	217700000	281800000	3417109	8409686
002058	2017	上海市	0	0	0	53	5.8326	1.7018	0.012631	0.007422	25	223000000	306300000	3898971	8741040
002058	2018	上海市	0	0	0	78	7.00983	1.43992	0.020801	0.016697	26	219500000	326800000	4263655	9179869
002058	2019	上海市	0	0	0	46	6.28819	1.30182	-0.068249	-0.073834	27	204800000	381600000	3895424	9956956
002058	2020	上海市	0	0	0	48	4.9741	1.25092	-0.003017	-0.00363	28	218000000	387000000	4061978	10005937
002058	2021	上海市	0	0	0	52	2.19649	1.41442	0.066258	0.12182	29	358900000	432200000	4227023	10394696
002061	2003	江山市					0.444393	16.5447	0.071787	0.255914	5
002061	2005	江山市					0.575722	24.4242	0.044406	0.156368	7
002061	2006	江山市	1	1	2		1.31335	14.1797	0.084506	0.049669	8	945200000
002061	2007	江山市	0	0	0		1.48405	9.83848	0.057174	0.012992	9	1102000000
002061	2008	江山市	0	0	0		0.887959	8.06953	-0.053186	-0.112678	10	1173000000
002061	2009	江山市	0	0	0		0.947814	12.9209	0.039684	0.130418	11	1648000000
002061	2010	江山市	0	0	0		1.00951	6.3921	0.021906	0.065325	12	1763000000
002061	2011	江山市	0	0	0		0.650727	8.40536	-0.025789	-0.078693	13	1925000000
002061	2012	江山市	0	0	0		0.859778	15.1027	0.027881	0.082252	14	2142000000
002061	2013	江山市	0	1	1		1.11249	7.60534	0.010713	0.009463	15	2712000000
002061	2014	江山市	0	1	1		0.688446	18.0799	-0.05703	-0.129544	16	2776000000
002061	2015	江山市	0	0	0		0.515497	29.1219	-0.07264	-0.172334	17	2524000000
002061	2016	江山市	0	2	2		0.476942	21.028	0.014116	0.042959	18	4695000000
002061	2017	江山市	1	0	1		1.01585	2.31996	0.044903	0.225126	19	25570000000
002061	2018	江山市	0	1	1		1.04641	2.43646	0.041486	0.169257	20	30170000000
002061	2019	江山市	1	2	3		1.10294	2.39983	0.022774	0.076443	21	33800000000
002061	2020	江山市	3	4	7		1.07689	24.1041	0.025331	0.101754	22	41410000000
002061	2021	江山市	1	3	4		1.19256	22.1791	0.019549	0.084415	23	52750000000
002064	2003	瑞安市					1.12531	6.37527	0.229337	0.595259	4
002064	2004	瑞安市					1.08381	3.56823	0.173937	0.368941	5
002064	2005	瑞安市					0.773003	5.07519	0.051408	0.108017	6
002064	2006	瑞安市	0	0	0		1.18548	5.48595	0.056465	0.060509	7	1052000000
002064	2007	瑞安市	0	0	0		1.37641	2.7123	0.213058	0.452605	8	1786000000
002064	2008	瑞安市	0	0	0		1.24369	3.99074	0.094482	0.107289	9	1732000000
002064	2009	瑞安市	0	0	0		1.6771	4.51856	0.062248	0.053845	10	1725000000
002064	2010	瑞安市	0	0	0		3.24954	3.6871	0.164459	0.173746	11	1945000000
002064	2011	瑞安市	0	0	0		1.72083	4.36284	0.023702	0.031985	12	2143000000
002064	2012	瑞安市	0	0	0		1.45323	4.54499	0.007587	-0.032374	13	2426000000
002064	2013	瑞安市	1	0	1		1.84725	6.94683	0.099649	0.148045	14	2777000000
002064	2014	瑞安市	0	0	0		2.29506	4.674	0.092646	0.132966	15	4433000000
002064	2015	瑞安市	0	0	0		1.22384	3.55153	0.047191	0.070399	16	5385000000
002064	2016	瑞安市	0	0	0		1.11611	4.26388	-0.056395	-0.091525	17	5387000000
002064	2017	瑞安市	0	0	0		1.37702	5.35056	0.069308	0.112409	18	5562000000
002064	2018	瑞安市	0	0	0		1.79415	4.76793	0.074973	0.115937	19	5938000000
002064	2019	瑞安市	0	0	0		1.02987	5.5966	0.108442	0.264862	20	16970000000
002064	2020	瑞安市	0	0	0		1.77605	5.75725	0.115856	0.18601	21	19670000000
002064	2021	瑞安市	1	0	1		2.18785	4.3108	0.271994	0.525169	22	29180000000
002076	2003	佛山市				36	0.878654	3.19006	0.054682	0.138741			13815951	21713	192510
002076	2004	佛山市				43	1.1924	3.39984	0.130761	0.315795	0		16564573	16962	212581
002076	2005	佛山市				49	1.3901	3.49536	0.15724	0.368189	1		23831836	18679	256597
002076	2006	佛山市	0	1	1	56	4.71294	3.41161	0.113603	0.115597	2	386400000	29281591	20095	308270
002076	2007	佛山市	0	0	0	63	3.34111	2.83965	0.113098	0.160148	3	445700000	36051142	73738	439656
002076	2008	佛山市	0	1	1	70	3.76426	3.85332	0.033159	0.040373	4	441800000	43333044	79035	541948
002076	2009	佛山市	0	1	1	54	3.33841	4.59653	0.037304	0.048119	5	489900000	48208972	84083	589466
002076	2010	佛山市	0	1	1	30	2.89889	2.91802	0.033123	-0.002104	6	529900000	56515223	113366	691057
002076	2011	佛山市	0	0	0	36	2.57732	2.92425	0.047493	0.020959	7	571400000	65802823	128974	834638
002076	2012	佛山市	0	3	3	39	2.36748	2.55323	0.025856	-0.030225	8	562300000	66130223	168320	966523
002076	2013	佛山市	1	0	1	49	2.27769	2.16	0.02811	0.016962	9	568200000	70101725	163697	1025636
002076	2014	佛山市	1	1	2	80	2.16289	2.6183	0.027368	0.004777	10	611500000	74415994	153760	1057418
002076	2015	佛山市	0	0	0	65	2.11189	3.08589	0.03629	0.026873	11	1432000000	80039186	302739	1280022
002076	2016	佛山市	1	0	1	70	1.67725	2.66743	0.015842	0.015435	12	1675000000	86300002	349559	1244663
002076	2017	佛山市	1	2	3	63	1.34002	1.37199	0.015913	0.034665	13	2212000000	93985300	462621	1402545
002076	2018	佛山市	0	3	3	73	0.920476	1.13508	-0.547522	-0.661187	14	1590000000	99358845	546769	1482310
002076	2019	佛山市	0	0	0	73	0.45193	4.30273	-0.909104	-1.35443	15	668400000	107500000	981555	1597130
002076	2020	佛山市	0	0	0	29	0.406228	3.87775	0.064895	-0.49957	16	674300000	108200000	1015580	1725234
002076	2021	佛山市	0	0	0	68	0.352775	2.02805	-0.310293	5.71795	17	562100000	121600000	1016580	1943805
002084	2003	广州市				44	1.24822	5.06901	0.180312	0.584515	0		34968787	20827	377126
002084	2004	广州市				40	1.09462	3.3494	0.137663	0.410301	1		41158077	24791	452103
002084	2005	广州市				61	0.983678	3.58924	0.10783	0.380593	2		51542283	24082	473748
002084	2006	广州市	0	0	0	35	1.78373	3.60241	0.116374	0.178113	3	1189000000	60738277	26334	523935
002084	2007	广州市	0	0	0	37	1.38173	5.10698	0.076144	0.163608	4	1385000000	71091814	211587	807715
002084	2008	广州市	0	0	0	70	1.09832	5.07869	0.036315	0.07284	5	1506000000	82158151	262213	959475
002084	2009	广州市	0	0	0	56	1.44999	3.63933	0.016641	0.007976	6	1510000000	91382135	323623	1103199
002084	2010	广州市	1	1	2	54	1.39522	4.27269	0.049353	0.104989	7	1611000000	107500000	319379	1126343
002084	2011	广州市	0	0	0	77	1.33303	3.35349	0.002666	-0.035916	8	1605000000	124200000	222300	1753300
002084	2012	广州市	0	0	0	83	1.20389	3.77893	0.02146	0.003335	9	1670000000	135500000	521165	2234976
002084	2013	广州市	0	1	1	41	1.29274	3.49941	0.024556	0.026025	10	1651000000	154200000	541912	2539473
002084	2014	广州市	0	0	0	58	1.30965	3.06231	0.026161	0.040182	11	1686000000	167100000	563212	2290438
002084	2015	广州市	0	0	0	39	2.15906	3.80855	0.02536	0.021233	12	1840000000	181000000	886688	2870733
002084	2016	广州市	0	0	0	52	1.96581	4.35628	0.046566	0.034277	13	1869000000	195500000	1129546	3219820
002084	2017	广州市	2	4	6	55	2.56387	3.9124	0.03965	0.028327	14	2442000000	215000000	1712569	4043335
002084	2018	广州市	0	0	0	62	1.80218	4.5787	0.014556	0.025784	15	2872000000	228600000	1636655	4408209
002084	2019	广州市	0	1	1	62	2.00573	3.32553	0.044597	0.085258	16	3022000000	236300000	2439456	5239743
002084	2020	广州市	0	1	1	48	1.69391	2.72997	0.043028	0.091933	17	4001000000	250200000	2241321	5585916
002084	2021	广州市	0	1	1	69	1.41986	3.09092	0.009478	0.022094	18	4621000000	282300000	2012478	5890857
002092	2003	乌鲁木齐市				44	0.790578	4.77801	0.064168	0.260591	2		4085834	755	38109
002092	2004	乌鲁木齐市				22	0.689097	8.52978	0.131645	0.554951	3		4842599	841	46067
002092	2005	乌鲁木齐市				31	0.295763	13.0001	0.074153	0.315656	4		5625007	833	49927
002092	2006	乌鲁木齐市	0	0	0	67	0.644226	17.5497	0.059482	0.083754	5	2085000000	6543019	628	59337
002092	2007	乌鲁木齐市	0	0	0	67	1.22801	13.8055	0.052834	0.09255	6	4175000000	8202800	9553	129694
002092	2008	乌鲁木齐市	0	0	0	93	0.471195	22.4826	0.025473	0.048538	7	4746000000	10203488	13461	180831
002092	2009	乌鲁木齐市	0	0	0	45	0.45972	19.5794	0.014032	0.042338	8	7477000000	10945200	26083	227404
002092	2010	乌鲁木齐市	0	0	0	49	0.676721	10.524	0.030046	0.012643	9	9668000000	13385172	21497	265499
002092	2011	乌鲁木齐市	1	2	3	55	1.44172	14.8288	0.034259	0.056864	10	15280000000	16900347	29606	408259
002092	2012	乌鲁木齐市	1	2	3	58	0.520687	13.2892	0.012209	0.005141	11	21910000000	20040727	46315	497723
002092	2013	乌鲁木齐市	3	5	8	57	1.00768	14.2151	0.004631	0.002142	12	25000000000	22028545	68289	590503
002092	2014	乌鲁木齐市	4	4	8	60	0.553627	6.10735	0.01063	0.030333	13	31710000000	24614698	84677	657723
002092	2015	乌鲁木齐市	1	0	1	66	0.684196	9.03262	0.005063	0.013526	14	37030000000	26316398	88119	704187
002092	2016	乌鲁木齐市	4	10	14	89	0.827327	10.3045	0.041489	0.116677	15	46670000000	24589766	94672	717515
002092	2017	乌鲁木齐市	1	8	9	89	0.76995	12.1535	0.044097	0.125236	16	55630000000	27306455	100024	721454
002092	2018	乌鲁木齐市	10	12	22	79	0.755257	22.2002	0.043686	0.125134	17	58630000000	30997659	102288	830981
002092	2019	乌鲁木齐市	6	35	41	122	0.69217	24.8705	0.003184	0.007294	18	60110000000	34130000	100828	900900
002092	2020	乌鲁木齐市	6	42	48	97	0.65113	41.6308	-0.000675	-0.003016	19	63930000000	33370000	97349	849548
002092	2021	乌鲁木齐市	2	14	16	114	0.753799	19.5789	0.041155	0.09446	20	73080000000	36920000	94603	766533
002099	2003	台州市					1.11844	6.388	0.063096	0.367827
002099	2004	台州市				25	1.09835	4.83692	0.092152	0.370571	0		11737943	6223	198863
002099	2005	台州市				58	1.00756	3.32323	0.087328	0.379825	1		12517703	5717	223667
002099	2006	台州市	0	0	0		1.51159	3.45666	0.057249	0.076117	2	921900000
002099	2007	台州市	0	0	0	26	1.43665	4.68024	0.0331	0.029439	3	949800000	17218413	32356	332682
002099	2008	台州市	0	0	0	31	1.25725	3.52596	0.025159	0.017542	4	1013000000	19652660	40669	390568
002099	2009	台州市	0	0	0	42	1.40942	3.43567	0.030453	0.026099	5	996300000	20404529	45914	449578
002099	2010	台州市	0	0	0	46	1.54357	3.04408	0.075302	0.092027	6	1140000000	24264533	57589	515679
002099	2011	台州市	0	0	0	58	1.58219	3.16877	0.072498	0.081611	7	1435000000	27544144	56423	623131
002099	2012	台州市	0	0	0	70	1.27236	3.0095	0.010544	0.028174	8	1918000000	29112616	78933	739748
002099	2013	台州市	0	0	0	58	0.931715	3.03264	-0.047056	-0.135597	9	2110000000	31533369	88293	776018
002099	2014	台州市	0	0	0	61	1.54573	1.57976	0.010716	-0.030485	10	4167000000	33873783	98099	838763
002099	2015	台州市	14	0	14	127	1.82527	1.91337	0.105469	0.111205	11	4831000000	35538533	167047	986283
002099	2016	台州市	1	0	1	81	2.30856	2.16573	0.032519	0.038281	12	6906000000	38986594	115254	1084686
002099	2017	台州市	1	0	1	44	2.07598	1.62778	0.04585	0.036316	13	7467000000	43882200	137217	1226156
002099	2018	台州市	0	1	1	45	2.36449	1.66989	0.085995	0.022643	14	7035000000	48746696	169642	1345144
002099	2019	台州市	0	2	2	29	3.25693	1.73569	0.114237	0.052427	15	6747000000	51340000	287879	1473112
002099	2020	台州市	2	1	3	25	2.74157	1.85425	0.044535	0.051633	16	7179000000	52630000	175336	1491485
002099	2021	台州市	3	1	4	29	1.98358	1.71745	0.011704	-0.011001	17	8020000000	57860000	221466	1581500
002106	2003	深圳市				34	2.44804	9.16494	0.116894	0.184694	3		28954070	15274	389452
002106	2004	深圳市				37	1.46384	7.01531	0.232104	0.52316	4		34228000	13754	419957
002106	2005	深圳市				59	5.27647	7.8636	0.347049	0.726657	5		49509078	16300	486000
002106	2006	深圳市				57	10.1848	7.4695	0.134816	0.07261	6	1596000000	58135624	16769	575781
002106	2007	深圳市	0	0	0	69	7.72258	9.81409	0.132393	0.071715	7	1748000000	68015706	498998	858440
002106	2008	深圳市	0	0	0	28	5.70651	6.41237	0.11723	0.052796	8	1831000000	78065387	546820	1030900
002106	2009	深圳市	0	0	0	59	6.01214	6.40749	0.086783	0.070274	9	2079000000	82013176	791591	1366266
002106	2010	深圳市	0	0	0	95	4.50342	5.22758	0.178882	0.209554	10	2543000000	95815101	998426	1245545
002106	2011	深圳市	0	0	0	104	5.15422	4.38558	0.164575	0.176023	11	2790000000	115100000	704863	1967928
002106	2012	深圳市	1	1	2	69	5.75764	4.20303	0.051604	0.021698	12	2781000000	129500000	791239	2462099
002106	2013	深圳市	2	1	3	66	3.70815	4.77539	0.013105	-0.000613	13	5191000000	145000000	1329814	2877280
002106	2014	深圳市	0	0	0	72	3.47856	4.62794	0.00332	0.000733	14	5161000000	160000000	946000	3308000
002106	2015	深圳市	0	0	0	79	4.37659	7.15147	-0.142198	-0.148387	15	4281000000	175000000	2143182	2885520
002106	2016	深圳市	0	0	0	72	4.15474	7.34936	0.047933	0.042676	16	4647000000	194900000	4035240	4147269
002106	2017	深圳市	1	2	3	72	4.43772	8.60144	0.031813	0.021009	17	4672000000	224900000	3518252	5090971
002106	2018	深圳市	0	0	0	72	4.04853	7.01124	0.046959	0.042568	18	4845000000	242200000	5549817	5844504
002106	2019	深圳市	0	0	0	68	3.51792	7.56725	0.053153	0.055275	19	5326000000	269300000	5484249	7165514
002106	2020	深圳市	0	0	0	78	2.98702	8.66856	0.070825	0.081487	20	6198000000	276700000	3366341	8509360
002106	2021	深圳市	2	0	2	65	3.24874	7.89392	0.075399	0.099066	21	6532000000	306700000	3822518	9645583
002111	2003	威海市				29	1.81796	1.54146	0.094037	0.291318	1		8360200	671	68135
002111	2004	威海市				33	1.56311	1.25784	0.104394	0.345977	2		10088100	694	94509
002111	2005	威海市				31	1.46564	1.22514	0.101075	0.397456	3		11697700	883	109515
002111	2006	威海市				45	1.71368	1.86408	0.131478	0.29552	4	266500000	13685270	1266	120004
002111	2007	威海市	0	0	0	55	2.36601	1.43259	0.094005	0.116762	5	562300000	15834545	29323	170000
002111	2008	威海市	0	0	0	52	1.70606	1.2288	0.090416	0.122739	6	717600000	17803493	36310	208452
002111	2009	威海市	2	1	3	65	1.58724	1.17124	0.055632	0.12071	7	852500000	17803493	38934	237023
002111	2010	威海市	0	0	0	54	1.50727	1.25056	0.053871	0.082808	8	1206000000	19447000	56150	317136
002111	2011	威海市	0	0	0	102	2.46221	1.1944	0.047973	0.059518	9	1590000000	21109500	56267	392778
002111	2012	威海市	2	1	3	74	1.77473	1.45476	0.048788	0.062002	10	1820000000	23378600	69604	491796
002111	2013	威海市	0	0	0	59	1.56176	1.19802	0.044523	0.06233	11	2091000000	25496900	86661	548148
002111	2014	威海市	2	1	3	64	1.45066	1.09639	0.044345	0.074116	12	2506000000	27903400	96746	591246
002111	2015	威海市	0	1	1	64	1.62319	1.21724	0.053346	0.070507	13	3339000000	30015700	122039	692775
002111	2016	威海市	0	1	1	67	1.91325	1.03124	0.043967	0.047297	14	4158000000	32122000	127987	751238
002111	2017	威海市	1	2	3	39	1.66719	1.09238	0.026243	0.027683	15	4488000000	35129100	150309	805473
002111	2018	威海市	1	3	4	91	1.85851	1.26197	0.051342	0.036425	16	4577000000	36414800	127487	826470
002111	2019	威海市	0	1	1	86	1.8453	1.46514	0.069041	0.083821	17	4816000000	29640000	127260	829781
002111	2020	威海市	2	8	10	77	1.74099	1.50918	0.067508	0.07611	18	5691000000	30180000	72522	854240
002111	2021	威海市	1	1	2	63	1.91957	1.62756	0.00955	-0.03317	19	5290000000	34640000	66588	854521
002112	2003	台州市					1.22845	3.46419	0.059053	0.230177	2
002112	2004	台州市				25	1.12918	2.88309	0.059933	0.246921	3		11737943	6223	198863
002112	2005	台州市				58	1.08823	2.71816	0.047189	0.199781	4		12517703	5717	223667
002112	2006	台州市					1.24111	3.55494	0.046501	0.144383	5	564300000
002112	2007	台州市	0	0	0	26	1.33427	3.05428	0.031242	0.058073	6	847700000	17218413	32356	332682
002112	2008	台州市	0	0	0	31	1.14409	2.77586	0.020578	0.056037	7	1144000000	19652660	40669	390568
002112	2009	台州市	0	0	0	42	1.1775	2.50347	0.032526	0.088202	8	1224000000	20404529	45914	449578
002112	2010	台州市	0	0	0	46	1.24958	2.25191	0.03608	0.090942	9	1223000000	24264533	57589	515679
002112	2011	台州市	0	0	0	58	1.23659	2.7571	-0.028105	-0.068127	10	1142000000	27544144	56423	623131
002112	2012	台州市	0	0	0	70	1.27913	2.9363	0.005613	0.008241	11	1047000000	29112616	78933	739748
002112	2013	台州市	0	0	0	58	1.25521	2.54333	0.018078	0.039408	12	1081000000	31533369	88293	776018
002112	2014	台州市	0	0	0	61	1.23443	2.99601	0.012328	0.030027	13	1301000000	33873783	98099	838763
002112	2015	台州市	0	0	0	127	1.11037	5.1024	0.00682	0.016285	14	1434000000	35538533	167047	986283
002112	2016	台州市	0	0	0	81	1.28214	2.01311	0.004273	0.010509	15	1230000000	38986594	115254	1084686
002112	2017	台州市	0	0	0	44	1.09883	1.87325	-0.106563	-0.247698	16	1169000000	43882200	137217	1226156
002112	2018	台州市	0	0	0	45	1.19831	2.31323	0.00627	0.01662	17	1003000000	48746696	169642	1345144
002112	2019	台州市	0	0	0	29	1.20014	2.79209	0.009626	0.027041	18	1040000000	51340000	287879	1473112
002112	2020	台州市	0	1	1	25	1.18477	3.19414	0.028473	0.086753	19	1114000000	52630000	175336	1491485
002112	2021	台州市	0	0	0	29	1.17715	3.45001	0.014739	0.0361	20	1260000000	57860000	221466	1581500
002114	2003	曲靖市				47	0.768449	1.80758	0.048361	0.134412	3		2816110	697	102445
002114	2004	曲靖市				29	1.23781	2.2425	0.07451	0.223319	4		3424766	619	122125
002114	2005	曲靖市				46	0.813192	3.10537	0.084644	0.258898	5		4409662	732	129679
002114	2006	曲靖市				70	0.987715	3.36992	0.116643	0.676066	6	740700000	5368252	784	163206
002114	2007	曲靖市	0	0	0	52	1.98618	3.46237	0.087708	0.12868	7	1155000000	6504206	5302	236328
002114	2008	曲靖市	0	0	0	79	1.2167	4.23844	-0.055461	-0.099252	8	944900000	7875678	6609	281178
002114	2009	曲靖市	0	0	0	55	1.01665	2.68152	0.005827	0.013614	9	1126000000	8709446	8626	370433
002114	2010	曲靖市	0	0	0	45	0.905252	2.12628	-0.009146	-0.024915	10	1332000000	10055964	14470	448667
002114	2011	曲靖市	3	0	3	58	0.560276	3.02183	-0.260473	-0.591564	11	1083000000	12099332	15074	550617
002114	2012	曲靖市	0	0	0	62	0.436822	7.01291	0.025354	0.1106	12	839300000	14001655	26254	679080
002114	2013	曲靖市	0	0	0	52	0.564213	3.03792	-0.028491	-0.06061	13	1770000000	15839411	25706	750471
002114	2014	曲靖市	1	0	1	48	0.494195	2.95868	0.01494	0.029762	14	1561000000	16494046	20172	757816
002114	2015	曲靖市	0	0	0	47	0.576388	5.34037	0.009599	0.021193	15	1789000000	16502574	23858	868348
002114	2016	曲靖市	1	0	1	58	0.610463	2.78938	0.043138	0.098739	16	1892000000	17751063	25665	941203
002114	2017	曲靖市	1	0	1	51	1.34981	3.22221	0.023229	0.031168	17	2355000000	19411200	27744	1146960
002114	2018	曲靖市	1	0	1	70	0.883332	3.71893	-0.117818	-0.143128	18	2194000000	20133556	14754	1224509
002114	2019	曲靖市	1	0	1	46	1.14543	7.41049	0.010679	0.015456	19	2232000000	26380000	17074	1179724
002114	2020	曲靖市	2	0	2	56	0.916059	6.44455	-0.054088	-0.079419	20	2362000000	29590000	18394	1231347
002114	2021	曲靖市	1	0	1	90	0.92584	6.25423	0.011419	0.01823	21	2360000000	33940000	21258	1246507
002116	2003	上海市				49	1.93371	41.5321	0.112677	0.223472	1		62508100	113439	1313724
002116	2004	上海市				45	1.77133	36373.7	0.107492	0.220622	2		74502700	135100	1553500
002116	2005	上海市				54	1.57768	19066.1	0.098052	0.232879	3		91541800	159199	1829415
002116	2006	上海市				78	1.40547	37510.5	0.081587	0.13455	4	461500000	103700000	202682	2054600
002116	2007	上海市	0	0	0	61	1.47662	30.5711	0.052298	0.073615	5	1023000000	121900000	1057666	2833335
002116	2008	上海市	0	0	0	75	1.43976	8.09447	0.055686	0.082722	6	1179000000	137000000	1202741	3260627
002116	2009	上海市	0	2	2	64	1.39515	14.0935	0.051762	0.081099	7	1385000000	150500000	2153111	3469520
002116	2010	上海市	1	0	1	15	1.26782	19.1838	0.038308	0.077397	8	1942000000	171700000	2020326	4172775
002116	2011	上海市	3	10	13	72	1.20022	32.2065	0.043261	0.120282	9	2377000000	192000000	2184975	5492393
002116	2012	上海市	3	9	12	57	1.14059	9.53643	0.046123	0.173246	10	2907000000	201800000	2454279	6489517
002116	2013	上海市	2	7	9	42	1.14744	7.64706	0.047135	0.172667	11	3383000000	216000000	2576603	6795414
002116	2014	上海市	5	12	17	59	1.21649	8.30042	0.061485	0.183191	12	3240000000	235700000	2622913	6955284
002116	2015	上海市	18	19	37	52	1.29346	8.17306	0.064679	0.106101	13	3525000000	251200000	2718505	7673169
002116	2016	上海市	6	11	17	55	1.29802	6.87055	0.035344	0.046119	14	3799000000	281800000	3417109	8409686
002116	2017	上海市	2	7	9	53	1.38018	8.23176	0.051049	0.089967	15	3931000000	306300000	3898971	8741040
002116	2018	上海市	3	12	15	78	1.38919	11.3275	0.049316	0.081357	16	4303000000	326800000	4263655	9179869
002116	2019	上海市	4	11	15	46	1.35756	11.1502	0.01362	0.022483	17	4303000000	381600000	3895424	9956956
002116	2020	上海市	4	11	15	48	1.29315	84.5498	0.014124	0.021015	18	4521000000	387000000	4061978	10005937
002116	2021	上海市	2	6	8	52	1.30115	733.793	0.032998	0.072055	19	4873000000	432200000	4227023	10394696
002123	2003	鞍山市				25	1.67082	4.89642	0.081217	0.18198	5		7903681	1337	61527
002123	2004	鞍山市				39	1.64322	2.64841	0.086285	0.218901	6		10060000	1404	76126
002123	2005	鞍山市				27	2.21416	2.91587	0.166161	0.47228	7		10180120	1285	93416
002123	2006	鞍山市				35	2.46188	3.22725	0.193386	0.516546	8		11360123	1359	99633
002123	2007	鞍山市	1	1	2	33	3.50174	2.23088	0.114071	0.182942	9	730400000	13435436	14731	151072
002123	2008	鞍山市	2	2	4	32	2.04577	1.94383	0.123788	0.191549	10	1061000000	16078635	15135	190912
002123	2009	鞍山市	6	7	13	33	2.8193	2.96684	0.095847	0.173187	11	2045000000	17304740	15862	218652
002123	2010	鞍山市	11	14	25	35	1.9341	2.00673	0.101727	0.214062	12	2909000000	21250121	19615	214243
002123	2011	鞍山市	10	27	37	34	2.06743	1.82248	0.089946	0.172118	13	3451000000	23987633	20051	334779
002123	2012	鞍山市	11	30	41	41	1.85948	1.16872	0.025694	0.048443	14	4214000000	24293160	24548	331590
002123	2013	鞍山市	11	20	31	24	2.38935	1.28436	0.015012	0.025105	15	4414000000	26232539	25441	308368
002123	2014	鞍山市	13	15	28	30	2.7037	1.03207	-0.077613	-0.130055	16	3516000000	23858951	44872	321904
002123	2015	鞍山市	13	12	25	49	2.14491	1.68546	0.014496	0.022401	17	7340000000	23369966	23040	299048
002123	2016	鞍山市	6	4	10	50	2.04388	6.2542	0.036521	0.030274	18	6967000000	14619713	11573	316868
002123	2017	鞍山市	6	9	15	29	1.7139	3.39756	0.036746	0.05317	19	6760000000	16131000	15463	348568
002123	2018	鞍山市	2	0	2	39	1.4384	5.80506	0.013645	0.020229	20	6648000000	17510580	9300	375045
002123	2019	鞍山市	0	0	0	39	1.51623	599.58	-0.045314	-0.060667	21	5955000000	17450000	12357	405821
002123	2020	鞍山市	2	0	2	74	1.6849	1277.2	0.015672	0.023449	22	6534000000	17390000	11788	444295
002123	2021	鞍山市	0	0	0	35	1.5548	0	-0.039084	-0.054616	23	6240000000	18880000	6619	382793
002125	2003	湘潭市					0.631877	5.431	0.07288	0.280208	3
002125	2004	湘潭市					0.75212	5.20167	0.07836	0.234878	4
002125	2005	湘潭市				53	0.674271	2.49872	0.04374	0.132625	5		3668374	802	33789
002125	2006	湘潭市				38	0.658412	2.73238	0.040952	0.122961	6		4220780	779	45193
002125	2007	湘潭市	0	0	0	39	1.062	2.20117	0.008923	0.018784	7	678900000	5268100	12157	79569
002125	2008	湘潭市	0	0	0	39	0.838799	2.19198	-0.060073	-0.130417	8	706200000	6547824	14445	102178
002125	2009	湘潭市	0	0	0	36	0.873569	4.03275	0.018226	0.044505	9	682700000	7393818	18607	132217
002125	2010	湘潭市	0	0	0	50	0.93348	4.59708	0.060164	0.167362	10	766900000	8940050	22010	148597
002125	2011	湘潭市	1	0	1	62	0.754282	3.59685	0.036463	0.08888	11	1048000000	11241443	22262	193904
002125	2012	湘潭市	1	0	1	52	0.767676	2.34845	-0.036465	-0.109027	12	1250000000	12823929	21748	233475
002125	2013	湘潭市	0	1	1	16	0.757885	2.99111	0.00615	0.020308	13	1234000000	14430649	31302	271080
002125	2014	湘潭市	0	0	0	53	0.601951	3.06942	-0.039022	-0.161114	14	1545000000	15705611	25778	263204
002125	2015	湘潭市	0	0	0	36	1.29959	2.18802	0.004663	0.011707	15	2632000000	17030972	26433	294956
002125	2016	湘潭市	0	0	0	66	0.859433	2.38113	0.011813	0.024257	16	2179000000	18667869	33279	322907
002125	2017	湘潭市	0	0	0	19	0.702017	1.68958	0.020168	0.047429	17	2557000000	20052500	70020	365851
002125	2018	湘潭市	0	0	0	52	0.625051	2.53143	0.023606	0.04871	18	3176000000	21613580	116084	388390
002125	2019	湘潭市	0	2	2	77	0.616902	1.83682	0.019695	0.061312	19	3570000000	22580000	129926	406236
002125	2020	湘潭市	0	0	0	58	0.852584	1.84582	0.006711	0.006762	20	3665000000	23430000	173299	386302
002125	2021	湘潭市	0	0	0	72	0.853823	2.62611	0.056778	0.122113	21	4483000000	25480000	132506	380102
002126	2004	台州市				25	1.14461	3.39686	0.0864	0.300301	5		11737943	6223	198863
002126	2005	台州市				58	0.958589	3.12046	0.059462	0.248706	6		12517703	5717	223667
002126	2006	台州市					1.0264	2.90648	0.042445	0.190103	7
002126	2007	台州市	0	0	0	26	1.31715	3.35082	0.036952	0.063684	8	940400000	17218413	32356	332682
002126	2008	台州市	0	0	0	31	1.25965	3.70354	0.041085	0.071588	9	1093000000	19652660	40669	390568
002126	2009	台州市	1	0	1	42	1.31546	2.84869	0.052388	0.115159	10	1160000000	20404529	45914	449578
002126	2010	台州市	7	6	13	46	1.33668	3.70719	0.082761	0.232914	11	1657000000	24264533	57589	515679
002126	2011	台州市	10	10	20	58	1.56556	4.37707	0.046134	0.08566	12	2339000000	27544144	56423	623131
002126	2012	台州市	1	1	2	70	1.40729	4.50343	0.018553	0.027832	13	2479000000	29112616	78933	739748
002126	2013	台州市	2	4	6	58	1.6385	3.78125	0.033582	0.068945	14	3153000000	31533369	88293	776018
002126	2014	台州市	5	5	10	61	1.44443	3.70343	0.046427	0.098682	15	3515000000	33873783	98099	838763
002126	2015	台州市	2	3	5	127	1.79212	4.78326	0.054208	0.094646	16	3925000000	35538533	167047	986283
002126	2016	台州市	1	0	1	81	1.55109	3.91619	0.056358	0.104794	17	4794000000	38986594	115254	1084686
002126	2017	台州市	5	6	11	44	1.32062	4.20751	0.0514	0.092149	18	6678000000	43882200	137217	1226156
002126	2018	台州市	2	3	5	45	1.24202	4.1984	0.050686	0.095832	19	7859000000	48746696	169642	1345144
002126	2019	台州市	3	3	6	29	1.21183	4.33618	0.041478	0.075319	20	8424000000	51340000	287879	1473112
002126	2020	台州市	5	3	8	25	1.16574	4.60338	0.03712	0.074522	21	9856000000	52630000	175336	1491485
002126	2021	台州市	8	5	13	29	1.19831	4.20155	0.02206	0.043036	22	11990000000	57860000	221466	1581500
002128	2004	霍林郭勒市					0.755243	7.77693	0.090595	0.339068	3
002128	2005	霍林郭勒市					0.752653	10.3298	0.197164	1.32554	4
002128	2006	霍林郭勒市					0.676454	8.80588	0.130841	0.574454	5
002128	2007	霍林郭勒市	0	0	0		1.32076	13.7386	0.133824	0.144298	6	3525000000
002128	2008	霍林郭勒市	0	0	0		1.15232	26.4809	0.165185	0.108391	7	3989000000
002128	2009	霍林郭勒市	0	0	0		1.54727	25.4561	0.149883	0.237733	8	6877000000
002128	2010	霍林郭勒市	0	0	0		0.761385	17.4165	0.206284	0.28813	9	7464000000
002128	2011	霍林郭勒市	0	0	0		1.04326	14.4898	0.2055	0.255819	10	8059000000
002128	2012	霍林郭勒市	0	0	0		1.20995	13.3959	0.175205	0.299257	11	8988000000
002128	2013	霍林郭勒市	0	0	0		0.917663	13.4079	0.092544	0.140652	12	9876000000
002128	2014	霍林郭勒市	0	0	0		0.905145	12.8082	0.044645	0.057536	13	13940000000
002128	2015	霍林郭勒市	0	0	0		0.927517	10.6575	0.037832	0.043395	14	14080000000
002128	2016	霍林郭勒市	0	0	0		1.11966	10.0975	0.059269	0.036504	15	13950000000
002128	2017	霍林郭勒市	2	0	2		1.60882	13.2853	0.119768	0.132722	16	14720000000
002128	2018	霍林郭勒市	1	0	1		1.83721	13.3718	0.115021	0.197379	17	17720000000
002128	2019	霍林郭勒市	2	5	7		0.768275	9.94507	0.079996	0.066473	18	33820000000
002128	2020	霍林郭勒市	2	11	13		0.836335	10.8735	0.07463	0.096095	19	34470000000
002128	2021	霍林郭勒市	1	1	2		1.00249	11.0863	0.126744	0.193543	20	37630000000
002130	2003	深圳市				34	1.17748	2.04702	0.109364	0.361334	5		28954070	15274	389452
002130	2004	深圳市				37	1.46344	2.68832	0.170066	0.422534	6		34228000	13754	419957
002130	2005	深圳市				59	1.72329	2.6768	0.187958	0.491278	7		49509078	16300	486000
002130	2006	深圳市				57	2.76872	3.21289	0.150047	0.488895	8		58135624	16769	575781
002130	2007	深圳市	0	0	0	69	2.17408	2.09274	0.092787	0.111079	9	521100000	68015706	498998	858440
002130	2008	深圳市	0	0	0	28	1.67873	3.00058	0.048621	0.041132	10	552700000	78065387	546820	1030900
002130	2009	深圳市	0	0	0	59	1.6628	3.39405	0.083767	0.093187	11	650800000	82013176	791591	1366266
002130	2010	深圳市	0	5	5	95	1.4993	2.97623	0.102791	0.150827	12	744400000	95815101	998426	1245545
002130	2011	深圳市	0	1	1	104	2.32262	3.22264	0.067915	0.084117	13	1232000000	115100000	704863	1967928
002130	2012	深圳市	0	0	0	69	1.67587	2.02437	0.050069	0.074703	14	1823000000	129500000	791239	2462099
002130	2013	深圳市	0	0	0	66	1.07855	4.15171	0.044115	0.066828	15	1878000000	145000000	1329814	2877280
002130	2014	深圳市	1	1	2	72	0.703241	4.83049	0.051205	0.098673	16	2659000000	160000000	946000	3308000
002130	2015	深圳市	3	4	7	79	0.932827	4.4778	0.154377	0.419692	17	3673000000	175000000	2143182	2885520
002130	2016	深圳市	1	10	11	72	1.32941	3.56727	0.019783	0.03407	18	5360000000	194900000	4035240	4147269
002130	2017	深圳市	3	5	8	72	0.869127	4.19903	0.026834	0.053684	19	6230000000	224900000	3518252	5090971
002130	2018	深圳市	2	2	4	72	0.868015	4.82803	0.005294	0.012288	20	6427000000	242200000	5549817	5844504
002130	2019	深圳市	3	10	13	68	1.15253	5.8298	0.035016	0.068865	21	6441000000	269300000	5484249	7165514
002130	2020	深圳市	2	8	10	78	1.38335	5.19076	0.062132	0.123642	22	6891000000	276700000	3366341	8509360
002130	2021	深圳市	1	4	5	65	1.37631	6.1211	0.075329	0.150271	23	7760000000	306700000	3822518	9645583
002131	2004	温岭市					0.987715	3.7631	0.080343	0.378666	3
002131	2005	温岭市					1.10359	6.46753	0.090253	0.392761	4
002131	2006	温岭市					1.15681	5.79035	0.107273	0.455459	5
002131	2007	温岭市	0	0	0		1.90206	4.74778	0.074362	0.119509	6	643600000
002131	2008	温岭市	0	0	0		1.93966	6.30901	0.105716	0.057268	7	688600000
002131	2009	温岭市	0	1	1		1.97735	4.51688	0.134207	0.217268	8	748600000
002131	2010	温岭市	0	0	0		1.40678	4.70541	0.110862	0.211512	9	1055000000
002131	2011	温岭市	0	0	0		1.43404	3.41135	0.065774	0.12949	10	1818000000
002131	2012	温岭市	0	0	0		1.1533	3.62789	0.017118	0.026182	11	2215000000
002131	2013	温岭市	0	1	1		1.7517	3.82721	0.0185	0.022218	12	2843000000
002131	2014	温岭市	0	2	2		1.27903	4.92838	0.050727	0.102381	13	4201000000
002131	2015	温岭市	0	0	0		1.74253	9.28994	0.028568	0.034798	14	8400000000
002131	2016	温岭市	2	8	10		1.39185	15.4363	0.051578	0.075101	15	11250000000
002131	2017	温岭市	0	1	1		1.23563	21.1693	0.032673	0.051395	16	13340000000
002131	2018	温岭市	1	2	3		1.5502	21.7676	-0.130653	-0.209783	17	14170000000
002131	2019	温岭市	0	0	0		1.74064	29.561	0.023186	0.034171	18	13320000000
002131	2020	温岭市	0	0	0		1.68554	29.9061	0.247884	0.566525	19	19260000000
002131	2021	温岭市	3	0	3		1.54093	23.7724	-0.051718	-0.079162	20	19840000000
002134	2004	天津市				26	2.49096	7.4134	0.156775	0.382069	16		29318800	22915	553991
002134	2005	天津市				28	3.184	8.57376	0.101462	0.233709	17		36976200	27989	672034
002134	2006	天津市				49	1.75278	8.02043	0.125801	0.288457	18		43591500	33063	815828
002134	2007	天津市	0	0	0	62	7.35829	8.12275	0.072393	0.088005	19	818700000	50504000	223384	1100248
002134	2008	天津市	0	0	0	68	7.25335	12.9057	0.021947	0.025444	20	803800000	63543800	286530	1416985
002134	2009	天津市	0	0	0	45	4.26598	10.2186	0.00344	0.004048	21	836700000	75218500	339953	1736062
002134	2010	天津市	0	2	2	54	2.61867	10.1912	-0.023568	-0.027175	22	824200000	92244600	432530	2295648
002134	2011	天津市	1	1	2	58	2.38801	4.63152	0.002947	0.003673	23	866600000	113100000	601721	3023241
002134	2012	天津市	0	1	1	49	1.76301	3.82394	-0.109914	-0.127477	24	810100000	128900000	764529	3787491
002134	2013	天津市	1	1	2	49	1.51223	4.2442	-0.060199	-0.079487	25	804700000	143700000	928087	4613571
002134	2014	天津市	0	0	0	62	1.72458	3.94213	0.011799	0.01716	26	815800000	157300000	1089967	5170063
002134	2015	天津市	1	1	2	58	1.90941	3.18202	-0.067258	-0.084648	27	718100000	165400000	1208200	5074400
002134	2016	天津市	0	0	0	59	1.47735	4.25397	-0.159751	-0.189291	28	618900000	178900000	1251740	5024901
002134	2017	天津市	0	1	1	41	1.68844	4.44203	0.022374	0.033513	29	634300000	185500000	1159606	4352701
002134	2018	天津市	0	0	0	70	1.53689	5.20229	-0.101222	-0.135411	30	585400000	188100000	1057097	4466652
002134	2019	天津市	0	0	0	85	1.75583	5.68947	0.021784	0.033439	31	581700000	141000000	1099548	4669789
002134	2020	天津市	1	0	1	72	1.76653	7.06098	0.010925	0.016604	32	595100000	140800000	1181712	4429121
002134	2021	天津市	0	0	0	76	1.3796	6.34095	0.034364	0.067866	33	787900000	157000000	1039691	4792461
002135	2004	杭州市				49	0.995324	3.67632	0.067766	0.264946	3		25150000	8174	307762
002135	2005	杭州市				44	1.00133	2.4703	0.032263	0.182702	4		29426519	9508	363360
002135	2006	杭州市				40	1.00488	3.96493	0.055386	0.298358	5		34415068	12028	422128
002135	2007	杭州市	0	0	0	21	1.26679	5.02924	0.022083	0.047312	6	2462000000	41001722	121559	627460
002135	2008	杭州市	0	0	0	84	1.11715	3.03953	0.009926	0.019872	7	3087000000	47811649	185485	742531
002135	2009	杭州市	0	0	0	42	1.06893	2.54868	0.013854	0.03375	8	3491000000	50875530	220721	862769
002135	2010	杭州市	0	0	0	98	1.0737	2.17362	0.020136	0.068497	9	3848000000	59491687	288559	1058828
002135	2011	杭州市	0	0	0	139	1.25299	1.91862	0.016774	0.047766	10	5228000000	70190579	349228	1320537
002135	2012	杭州市	2	1	3	77	1.1648	1.48625	0.014953	0.043777	11	5759000000	78020058	401878	1469766
002135	2013	杭州市	0	0	0	75	1.04235	1.46551	0.00948	0.030922	12	6601000000	83435193	462600	1624445
002135	2014	杭州市	0	0	0	83	1.05209	1.58748	0.008801	0.03225	13	7582000000	92061633	524082	1826924
002135	2015	杭州市	2	2	4	58	1.1205	1.64604	0.004155	0.013598	14	9024000000	100500000	701490	2234425
002135	2016	杭州市	0	0	0	90	1.12154	2.14068	0.006271	0.020228	15	8599000000	113100000	749190	2530114
002135	2017	杭州市	0	1	1	66	1.31185	2.46259	0.010416	0.024218	16	10080000000	126000000	923236	2792968
002135	2018	杭州市	0	0	0	68	1.26013	2.34826	0.017549	0.042147	17	10330000000	135100000	1182090	3154350
002135	2019	杭州市	0	0	0	61	1.26365	2.12102	0.023164	0.056874	18	11440000000	153700000	1481879	3635648
002135	2020	杭州市	0	1	1	48	1.14115	5.7165	0.019304	0.051002	19	13650000000	161100000	1443254	4033432
002135	2021	杭州市	2	3	5	61	1.28027	5.73238	0.028891	0.061947	20	17150000000	181100000	1796737	4662642
002136	2004	铜陵市				38	0.587442	8.06155	0.106038	0.382667			1367200	478	14629
002136	2005	铜陵市				44	0.847547	9.9969	0.081151	0.2393	0		1820500	658	19557
002136	2006	铜陵市				41	0.91028	9.47694	0.102474	0.387873	1		2436300	971	23045
002136	2007	铜陵市	0	0	0	54	1.8243	6.83958	0.03699	0.056489	2	340400000	2869000	4627	36945
002136	2008	铜陵市	0	1	1	64	0.710914	7.38882	-0.147865	-0.222931	3	355000000	3253100	5876	48792
002136	2009	铜陵市	0	0	0	32	0.713607	5.06225	0.028447	0.063101	4	405900000	3437300	8547	55557
002136	2010	铜陵市	0	0	0	32	0.879433	8.21062	0.064902	0.137628	5	412500000	4667000	12004	65260
002136	2011	铜陵市	0	1	1	45	2.44084	5.68865	0.06662	0.058401	6	850200000	5794100	17938	80797
002136	2012	铜陵市	0	0	0	38	1.28479	3.93583	0.023634	0.035617	7	927300000	6213008	43811	140833
002136	2013	铜陵市	0	0	0	52	0.825423	2.57515	-0.042852	-0.071597	8	1071000000	6806000	48551	140836
002136	2014	铜陵市	1	1	2	42	0.766346	4.43695	0.003052	0.005364	9	1046000000	7163100	73924	147545
002136	2015	铜陵市	1	1	2	52	0.538385	4.82347	-0.14019	-0.22287	10	950900000	9116000	77820	155222
002136	2016	铜陵市	0	0	0	73	0.693754	6.86072	0.04645	0.09497	11	968700000	9573000	83119	234571
002136	2017	铜陵市	0	0	0	50	1.28316	6.04572	0.171186	0.273931	12	990200000	11221000	83439	235405
002136	2018	铜陵市	0	0	0	71	1.74805	6.78141	0.046819	0.030937	13	914100000	12223596	60856	262501
002136	2019	铜陵市	0	1	1	59	2.08982	9.09377	0.038497	0.034433	14	904800000	9600000	94664	255654
002136	2020	铜陵市	0	1	1	63	2.09723	10.8071	0.069006	0.065775	15	1019000000	10040000	103108	253246
002136	2021	铜陵市	1	0	1	53	2.08656	10.2571	0.146785	0.207401	16	1377000000	11660000	125226	260495
002137	2004	深圳市				37	1.17406	14.841	0.073032	0.229184	6		34228000	13754	419957
002137	2005	深圳市				59	1.06326	15.9082	0.125327	0.534281	7		49509078	16300	486000
002137	2006	深圳市				57	1.09026	5.06929	0.112082	0.417571	8		58135624	16769	575781
002137	2007	深圳市	0	0	0	69	1.87458	9.52878	0.063726	0.033383	9	900600000	68015706	498998	858440
002137	2008	深圳市	0	1	1	28	1.33102	12.5418	0.022736	0.014805	10	1217000000	78065387	546820	1030900
002137	2009	深圳市	0	0	0	59	1.65819	5.5669	0.00879	0.01362	11	755900000	82013176	791591	1366266
002137	2010	深圳市	0	0	0	95	1.20119	7.14413	0.020296	0.000458	12	1293000000	95815101	998426	1245545
002137	2011	深圳市	0	1	1	104	1.28305	11.753	0.031123	0.0211	13	1164000000	115100000	704863	1967928
002137	2012	深圳市	0	0	0	69	1.46233	9.887	0.034788	0.046562	14	884000000	129500000	791239	2462099
002137	2013	深圳市	0	0	0	66	1.50282	11.4059	-0.219331	-0.278425	15	869800000	145000000	1329814	2877280
002137	2014	深圳市	0	2	2	72	2.35746	17.222	0.019212	0.025685	16	663900000	160000000	946000	3308000
002137	2015	深圳市	0	0	0	79	1.02381	10.1492	0.014368	0.021466	17	1333000000	175000000	2143182	2885520
002137	2016	深圳市	0	5	5	72	3.60379	12.0817	0.080232	0.103073	18	1904000000	194900000	4035240	4147269
002137	2017	深圳市	1	3	4	72	3.00043	12.9964	0.035858	0.045577	19	2132000000	224900000	3518252	5090971
002137	2018	深圳市	3	11	14	72	3.55973	12.4955	-0.215162	-0.20638	20	1694000000	242200000	5549817	5844504
002137	2019	深圳市	1	6	7	68	3.13586	8.34846	0.05189	0.068399	21	1824000000	269300000	5484249	7165514
002137	2020	深圳市	0	4	4	78	2.69051	6.60455	0.014966	0.019252	22	1915000000	276700000	3366341	8509360
002137	2021	深圳市	0	1	1	65	2.213	5.5613	-0.054576	-0.070942	23	1965000000	306700000	3822518	9645583
002138	2004	深圳市				37	2.19251	3.09213	0.242891	0.6019			34228000	13754	419957
002138	2005	深圳市				59	2.92524	3.34842	0.225731	0.546377	0		49509078	16300	486000
002138	2006	深圳市				57	2.03819	2.7704	0.189056	0.521376	1		58135624	16769	575781
002138	2007	深圳市	0	0	0	69	10.3927	2.20286	0.099215	0.063697	2	561400000	68015706	498998	858440
002138	2008	深圳市	0	0	0	28	1.89225	2.92842	0.063002	0.02899	3	670100000	78065387	546820	1030900
002138	2009	深圳市	0	0	0	59	2.18285	3.20275	0.092343	0.062658	4	665500000	82013176	791591	1366266
002138	2010	深圳市	0	2	2	95	1.14257	1.82208	0.093209	0.176877	5	1028000000	95815101	998426	1245545
002138	2011	深圳市	0	0	0	104	2.6201	2.18529	0.060902	0.045024	6	1315000000	115100000	704863	1967928
002138	2012	深圳市	0	1	1	69	1.78823	2.94165	0.075575	0.052625	7	1620000000	129500000	791239	2462099
002138	2013	深圳市	1	1	2	66	1.24035	4.40313	0.06943	0.121743	8	2160000000	145000000	1329814	2877280
002138	2014	深圳市	0	0	0	72	1.77159	3.69058	0.076701	0.06913	9	2750000000	160000000	946000	3308000
002138	2015	深圳市	0	1	1	79	1.54809	4.055	0.08073	0.049383	10	3240000000	175000000	2143182	2885520
002138	2016	深圳市	0	1	1	72	1.16852	4.10695	0.088598	0.155179	11	4041000000	194900000	4035240	4147269
002138	2017	深圳市	6	3	9	72	2.6875	3.45916	0.072152	0.004313	12	4768000000	224900000	3518252	5090971
002138	2018	深圳市	3	1	4	72	2.67092	3.38066	0.092216	0.079404	13	5237000000	242200000	5549817	5844504
002138	2019	深圳市	3	3	6	68	1.56549	3.2415	0.064361	0.05733	14	6304000000	269300000	5484249	7165514
002138	2020	深圳市	1	6	7	78	1.32891	3.56761	0.079386	0.096582	15	7522000000	276700000	3366341	8509360
002138	2021	深圳市	1	1	2	65	1.66538	2.83659	0.087249	0.115995	16	9741000000	306700000	3822518	9645583
002139	2004	深圳市				37	1.06879	3.63941	0.063173	0.481598	8		34228000	13754	419957
002139	2005	深圳市				59	0.963621	5.33881	0.063226	0.369086	9		49509078	16300	486000
002139	2006	深圳市				57	0.970528	7.30036	0.066643	0.299042	10		58135624	16769	575781
002139	2007	深圳市	1	0	1	69	2.1103	10.1647	0.042351	0.072169	11	490200000	68015706	498998	858440
002139	2008	深圳市	0	0	0	28	2.31452	13.7289	0.078854	0.074748	12	466700000	78065387	546820	1030900
002139	2009	深圳市	0	4	4	59	2.23562	9.64088	0.088383	0.074943	13	508500000	82013176	791591	1366266
002139	2010	深圳市	0	2	2	95	1.80022	10.6775	0.102292	0.213631	14	705900000	95815101	998426	1245545
002139	2011	深圳市	0	1	1	104	1.80721	11.0598	0.082132	0.080535	15	864400000	115100000	704863	1967928
002139	2012	深圳市	0	2	2	69	1.60951	10.4294	0.038002	0.001384	16	880400000	129500000	791239	2462099
002139	2013	深圳市	0	0	0	66	1.61041	9.46816	0.043896	0.034802	17	891900000	145000000	1329814	2877280
002139	2014	深圳市	0	4	4	72	1.56813	7.09819	0.064476	0.080416	18	983600000	160000000	946000	3308000
002139	2015	深圳市	1	7	8	79	1.66514	8.41984	0.048688	0.042796	19	1629000000	175000000	2143182	2885520
002139	2016	深圳市	3	7	10	72	1.91152	6.94204	0.056525	0.048654	20	2715000000	194900000	4035240	4147269
002139	2017	深圳市	5	8	13	72	1.6896	5.01997	0.070029	0.081732	21	3209000000	224900000	3518252	5090971
002139	2018	深圳市	12	23	35	72	1.40694	5.54488	0.053407	0.050151	22	3922000000	242200000	5549817	5844504
002139	2019	深圳市	26	34	60	68	1.88684	6.22734	0.065556	0.121842	23	5089000000	269300000	5484249	7165514
002139	2020	深圳市	33	42	75	78	1.54169	3.76961	0.080679	0.161933	24	6775000000	276700000	3366341	8509360
002139	2021	深圳市	36	19	55	65	1.71785	2.79918	0.059552	0.110527	25	9607000000	306700000	3822518	9645583
002140	2004	合肥市				33	1.34245	6.28794	0.090263	0.301283	3		5897000	1286	94614
002140	2005	合肥市				47	1.12907	8.17789	0.080395	0.31485	4		8535700	1833	106470
002140	2006	合肥市				25	1.18995	5.23155	0.073409	0.322022	5		10737600	2351	126376
002140	2007	合肥市	0	0	0	20	1.39656	5.79134	0.044848	0.106353	6	1539000000	13346102	22700	184910
002140	2008	合肥市	0	0	0	63	1.26272	3.32343	0.039437	-0.001086	7	2293000000	16648400	48088	248129
002140	2009	合肥市	1	0	1	36	1.21079	4.26962	0.055816	0.186068	8	2342000000	21021200	88094	300537
002140	2010	合肥市	0	0	0	39	1.26397	2.16292	0.076392	0.21608	9	2585000000	27016100	179637	370147
002140	2011	合肥市	0	0	0	61	1.24851	1.59255	0.072744	0.252962	10	3828000000	36366000	190348	671066
002140	2012	合肥市	2	2	4	41	1.27577	1.66489	0.075346	0.291596	11	4486000000	41643400	226720	996394
002140	2013	合肥市	10	10	20	58	1.34287	2.51531	0.051759	0.155023	12	4611000000	46729100	260165	1044694
002140	2014	合肥市	1	4	5	48	1.24156	1.17799	0.036825	0.137699	13	7173000000	51805600	290529	1087882
002140	2015	合肥市	15	3	18	47	1.38265	1.59286	0.031434	0.086348	14	5743000000	56602700	372666	1192865
002140	2016	合肥市	6	1	7	65	1.39423	0.769573	0.014254	0.030629	15	5846000000	62743777	1016998	1190748
002140	2017	合肥市	8	3	11	44	1.36209	2.20206	-0.009999	-0.030173	16	6161000000	70030500	695921	1418002
002140	2018	合肥市	8	7	15	68	1.41869	2.4308	0.025147	0.051561	17	5932000000	78229061	919741	1635053
002140	2019	合肥市	13	15	28	44	1.30051	2.26572	0.026921	0.059376	18	6674000000	94090000	1303222	1940527
002140	2020	合肥市	6	10	16	50	1.22922	7.16036	0.024879	0.065528	19	8135000000	100500000	1633287	1975427
002140	2021	合肥市	9	3	12	73	1.059	35.6949	0.026791	0.070341	20	9922000000	114100000	1740822	2101977
002141	2004	珠海市				55	1.25371	3.83449	0.086029	0.311862	19		5462802	4280	68377
002141	2005	珠海市				43	1.19988	6.19615	0.072749	0.221237	20		6349521	5487	82439
002141	2006	珠海市				50	1.19455	7.30968	0.075838	0.226927	21		7477029	4996	95803
002141	2007	珠海市	0	0	0	51	2.08705	8.37856	0.05547	0.045148	22	464000000	8959010	20801	166040
002141	2008	珠海市	0	0	0	50	1.66409	11.0832	0.001858	0.002666	23	436700000	9920616	30006	202746
002141	2009	珠海市	0	0	0	52	1.30172	6.07393	0.006258	0.011037	24	538100000	10386627	39795	232402
002141	2010	珠海市	0	0	0	56	1.17312	9.42402	0.02669	0.04266	25	671900000	12085958	56984	259700
002141	2011	珠海市	0	0	0	55	1.06037	9.86306	0.005138	0.011636	26	740000000	14049305	73453	315520
002141	2012	珠海市	0	0	0	90	1.24144	7.14073	0.007505	0.015128	27	665200000	15037642	88312	438581
002141	2013	珠海市	0	0	0	68	1.31056	7.60754	0.013855	-0.025088	28	677500000	16623757	121303	510801
002141	2014	珠海市	1	2	3	46	1.34845	8.17651	0.00576	0.010882	29	611000000	18672129	125185	490867
002141	2015	珠海市	0	0	0	63	1.52641	7.16153	0.011608	0.020085	30	565800000	20254111	286324	528762
002141	2016	珠海市	0	0	0	62	9.20043	6.54973	0.003168	0.001792	31	1465000000	22263708	352358	572555
002141	2017	珠海市	0	1	1	39	3.15928	10.0327	0.003019	0.002676	32	1611000000	26751800	453039	742206
002141	2018	珠海市	1	0	1	57	1.24012	7.15702	0.002993	0.004035	33	1841000000	29147350	455217	764116
002141	2019	珠海市	0	2	2	60	1.22717	7.56084	0.003363	0.004272	34	1894000000	34360000	488867	1042080
002141	2020	珠海市	3	0	3	32	2.0715	6.75441	-0.54191	-0.457974	35	1167000000	34820000	515050	1104658
002141	2021	珠海市	0	0	0	61	1.44704	6.47133	0.028276	0.048688	36	1395000000	38820000	495071	1149756
002147	2004	马鞍山市				25	0.823225	2.32262	0.177549	1.42048	1		2650950	340	23472
002147	2005	马鞍山市				29	0.798066	2.59838	0.103466	0.430798	2		3713461	341	27353
002147	2006	马鞍山市				20	1.43046	3.78118	0.207021	0.626203	3		4289000	617	34212
002147	2007	马鞍山市	0	0	0	50	5.85411	3.58639	0.175477	0.140183	4	374800000	5321000	10411	60368
002147	2008	马鞍山市	0	0	0	8	2.34745	2.06397	0.175156	0.146146	5	519000000	6363000	11657	67209
002147	2009	马鞍山市	0	0	0	34	1.90303	2.43595	0.070554	0.066046	6	526600000	6658905	18550	89689
002147	2010	马鞍山市	0	0	0	38	4.65782	2.42468	0.081148	0.052123	7	1014000000	8110148	24460	120550
002147	2011	马鞍山市	0	0	0	38	2.9486	2.5559	0.079906	0.061996	8	1192000000	11441815	34956	250134
002147	2012	马鞍山市	0	0	0	34	1.70149	1.70601	0.001939	-0.024559	9	1211000000	12320000	50509	297574
002147	2013	马鞍山市	0	1	1	45	0.964233	2.07096	-0.026413	-0.042239	10	1468000000	12928032	60893	313134
002147	2014	马鞍山市	0	0	0	61	0.924473	1.94612	0.001228	0.001924	11	1369000000	13331200	57483	266454
002147	2015	马鞍山市	0	0	0	57	1.32198	1.68265	-0.002657	-0.003667	12	1208000000	13653044	66451	323886
002147	2016	马鞍山市	0	0	0	72	1.94318	0.159404	0.09893	0.258736	13	15360000000	14937617	103014	311122
002147	2017	马鞍山市	0	0	0	44	1.65532	0.193471	0.095492	0.085648	14	16430000000	17100900	123050	333407
002147	2018	马鞍山市	0	0	0	69	1.4202	0.303913	-0.014393	-0.025945	15	14930000000	19181000	116137	372347
002147	2019	马鞍山市	0	0	0	45	1.54538	0.262077	-0.37085	-0.630989	16	13740000000	21110000	108798	373770
002147	2020	马鞍山市	0	0	0	74	1.23078	0.288374	-0.295375	-1.06967	17	11050000000	21870000	120287	384481
002147	2021	马鞍山市	0	0	0	64	0.803522	0.470668	0.07906	-2.67162	18	8678000000	24390000	124911	400725
002152	2004	广州市				40	1.77398	1.04671	0.119323	0.550597	5		41158077	24791	452103
002152	2005	广州市				61	1.61993	1.53255	0.103979	0.341308	6		51542283	24082	473748
002152	2006	广州市				35	1.56984	1.39488	0.150817	0.594078	7		60738277	26334	523935
002152	2007	广州市	0	0	0	37	2.61088	1.00098	0.143517	0.246432	8	1614000000	71091814	211587	807715
002152	2008	广州市	0	0	0	70	2.58182	1.2779	0.159554	0.256522	9	2078000000	82158151	262213	959475
002152	2009	广州市	0	0	0	56	3.64109	2.02611	0.174572	0.175793	10	2218000000	91382135	323623	1103199
002152	2010	广州市	1	0	1	54	3.31117	2.19259	0.171491	0.251575	11	2774000000	107500000	319379	1126343
002152	2011	广州市	1	1	2	77	3.21631	1.62014	0.150237	0.231707	12	3378000000	124200000	222300	1753300
002152	2012	广州市	0	0	0	83	3.55272	1.34464	0.144599	0.15179	13	4020000000	135500000	521165	2234976
002152	2013	广州市	1	0	1	41	3.21078	0.975223	0.140661	0.183591	14	5055000000	154200000	541912	2539473
002152	2014	广州市	3	12	15	58	2.56667	0.797665	0.123026	0.069031	15	6644000000	167100000	563212	2290438
002152	2015	广州市	7	0	7	39	2.23256	0.886104	0.119163	0.183415	16	7700000000	181000000	886688	2870733
002152	2016	广州市	3	2	5	52	2.78645	1.21704	0.074888	0.089646	17	11910000000	195500000	1129546	3219820
002152	2017	广州市	7	7	14	55	2.90263	1.31811	0.075958	0.0531	18	12690000000	215000000	1712569	4043335
002152	2018	广州市	6	2	8	62	2.44738	1.71581	0.058333	0.054623	19	13440000000	228600000	1636655	4408209
002152	2019	广州市	10	8	18	62	2.31665	2.06659	0.062266	0.063785	20	14190000000	236300000	2439456	5239743
002152	2020	广州市	12	1	13	48	2.35061	2.32283	0.054045	0.046634	21	15710000000	250200000	2241321	5585916
002152	2021	广州市	9	1	10	69	2.40131	2.41797	0.057453	0.053182	22	17030000000	282300000	2012478	5890857
002155	2004	长沙市				14	0.972088	5.25117	0.115046	0.338939	4		11338828	3014	120346
002155	2005	长沙市				30	1.74974	3.11112	0.097946	0.217009	5		15199001	3489	138657
002155	2006	长沙市				30	1.25324	3.73212	0.136107	0.334214	6		17989572	3937	167823
002155	2007	长沙市	0	0	0	28	2.64111	3.46696	0.057287	0.047372	7	2447000000	21902548	74914	313728
002155	2008	长沙市	0	0	0	42	1.62793	2.8424	0.025312	0.005902	8	2596000000	30009795	95490	388728
002155	2009	长沙市	0	2	2	35	1.14246	3.91698	0.034976	0.022025	9	2742000000	37447641	107816	471281
002155	2010	长沙市	0	0	0	62	1.32815	6.27783	0.060887	0.056298	10	3139000000	45470573	133275	539336
002155	2011	长沙市	0	1	1	53	1.61756	4.8958	0.147047	0.224092	11	3674000000	56193285	154252	723656
002155	2012	长沙市	0	1	1	39	2.33686	3.99019	0.1226	0.183591	12	4367000000	63999097	167458	1166756
002155	2013	长沙市	2	2	4	69	2.23088	7.3293	0.042584	0.046786	13	4452000000	71531346	202244	1187445
002155	2014	长沙市	4	4	8	51	1.57379	10.2081	0.024494	0.038779	14	4903000000	78248074	224570	1260751
002155	2015	长沙市	0	1	1	60	1.0353	11.3344	0.003247	0.005478	15	5745000000	85101328	241731	1444932
002155	2016	长沙市	1	1	2	39	1.60965	9.37632	0.01895	0.014618	16	6490000000	93569088	246112	1567751
002155	2017	长沙市	5	8	13	44	1.24254	14.3882	0.042587	0.067527	17	6886000000	102100000	293220	1772617
002155	2018	长沙市	0	1	1	67	0.94559	19.1997	0.037636	0.04479	18	6887000000	110000000	361871	1946010
002155	2019	长沙市	2	9	11	69	0.851708	27.1575	0.022891	0.024335	19	6800000000	115700000	492477	2111796
002155	2020	长沙市	3	6	9	76	0.867939	31.9353	0.032444	0.045233	20	6942000000	121400000	554502	2310537
002155	2021	长沙市	3	0	3	67	0.916022	39.0818	0.049547	0.055622	21	7357000000	132700000	687933	2559903
002158	2004	上海市				45	1.23769	3.47564	0.100204	0.309718	6		74502700	135100	1553500
002158	2005	上海市				54	1.75454	3.30235	0.147677	0.362606	7		91541800	159199	1829415
002158	2006	上海市				78	2.24083	3.41653	0.177457	0.395667	8		103700000	202682	2054600
002158	2007	上海市	0	0	0	61	4.563	3.70079	0.08352	0.023129	9	643300000	121900000	1057666	2833335
002158	2008	上海市	0	0	0	75	6.18818	4.88191	0.098495	0.045181	10	615000000	137000000	1202741	3260627
002158	2009	上海市	0	0	0	64	3.4838	3.39035	0.102384	0.064663	11	727400000	150500000	2153111	3469520
002158	2010	上海市	0	0	0	15	2.54062	3.63209	0.154965	0.138422	12	879500000	171700000	2020326	4172775
002158	2011	上海市	0	0	0	72	3.12975	4.28318	0.145088	0.079165	13	986000000	192000000	2184975	5492393
002158	2012	上海市	0	0	0	57	3.15027	3.61432	0.106645	0.07212	14	999100000	201800000	2454279	6489517
002158	2013	上海市	0	1	1	42	2.99775	4.07382	0.130139	0.081311	15	1147000000	216000000	2576603	6795414
002158	2014	上海市	1	2	3	59	3.03251	4.46345	0.14505	0.087495	16	1264000000	235700000	2622913	6955284
002158	2015	上海市	1	1	2	52	4.41112	4.21787	0.068763	0.056123	17	2279000000	251200000	2718505	7673169
002158	2016	上海市	4	4	8	55	4.10987	3.74542	0.066093	0.02299	18	2434000000	281800000	3417109	8409686
002158	2017	上海市	1	1	2	53	2.33734	3.11479	0.071931	0.063831	19	3111000000	306300000	3898971	8741040
002158	2018	上海市	0	1	1	78	2.11487	3.16383	0.062333	0.070293	20	3253000000	326800000	4263655	9179869
002158	2019	上海市	0	1	1	46	1.94034	2.64397	0.069984	0.05717	21	3499000000	381600000	3895424	9956956
002158	2020	上海市	1	1	2	48	1.93907	2.70134	0.091981	0.088765	22	3964000000	387000000	4061978	10005937
002158	2021	上海市	0	0	0	52	1.82491	2.67056	0.103967	0.12649	23	4692000000	432200000	4227023	10394696
002164	2004	宁波市				49	0.863053	4.48336	0.061653	0.302889	5		21580377	6340	261747
002164	2005	宁波市				37	0.777688	2.91341	0.065417	0.36661	6		24493099	9576	312652
002164	2006	宁波市				84	1.14755	3.11848	0.094334	0.328408	7		28744435	11732	369947
002164	2007	宁波市	0	0	0	84	2.06729	2.37106	0.078301	0.090695	8	714800000	34350042	152480	590599
002164	2008	宁波市	0	0	0	57	1.44721	2.59815	0.09138	0.143212	9	912600000	39640472	155104	671416
002164	2009	宁波市	0	0	0	44	0.980792	2.66807	0.067342	0.122717	10	1219000000	43293025	169678	771087
002164	2010	宁波市	0	0	0	60	2.13198	2.61926	0.046018	0.029614	11	1710000000	51630017	221455	892738
002164	2011	宁波市	0	0	0	70	1.23687	1.90697	0.013613	0.011455	12	1949000000	60592409	281531	1176706
002164	2012	宁波市	0	0	0	69	0.77828	2.54577	-0.02779	-0.047417	13	1961000000	65822064	324076	1417046
002164	2013	宁波市	0	1	1	46	0.769987	2.65991	-0.002149	-0.003778	14	1924000000	71288672	375758	1484777
002164	2014	宁波市	0	0	0	72	1.1585	2.34418	0.013001	-0.018257	15	1834000000	76102816	428212	1596238
002164	2015	宁波市	0	0	0	42	1.00414	2.00274	0.006118	0.01044	16	1826000000	80036103	473092	1906754
002164	2016	宁波市	0	0	0	73	1.11146	1.51191	0.006513	0.010361	17	1719000000	86864911	566227	1983694
002164	2017	宁波市	0	0	0	77	1.09773	33.5609	0.009746	0.037842	18	16390000000	98420600	587880	2146045
002164	2018	宁波市	0	0	0	45	1.07193	45.3562	-1.64791	-0.829155	19	1701000000	107500000	782647	2235538
002164	2019	宁波市	0	0	0	46	1.14619	2.55829	0.012899	0.03851	20	1724000000	119900000	1241564	2514461
002164	2020	宁波市	0	0	0	43	0.990457	2.9919	0.785865	-1.7555	21	1860000000	124100000	1125943	2695754
002164	2021	宁波市	0	0	0	67	1.31218	2.54165	0.141138	0.528954	22	2358000000	146000000	1312319	2844358
002171	2004	芜湖市				25	0.970254	10.6072	0.088855	0.906315	2		3450746	236	50204
002171	2005	芜湖市				20	0.998096	11.5486	0.054806	0.233876	3		4006500	1660	56381
002171	2006	芜湖市				32	1.02787	11.531	0.083901	0.449821	4		4797190	2129	67427
002171	2007	芜湖市	0	0	0	33	2.05595	10.5479	0.06728	0.118129	5	1014000000	5823014	18770	91785
002171	2008	芜湖市	0	0	0	23	2.53463	30.6106	-0.055698	-0.072548	6	804300000	7496460	32736	110368
002171	2009	芜湖市	0	0	0	34	2.31459	9.94401	0.044056	0.05849	7	917000000	9019997	72630	135531
002171	2010	芜湖市	0	2	2	45	2.13362	8.85801	0.079242	0.085898	8	1104000000	11085924	100092	164502
002171	2011	芜湖市	1	1	2	44	1.20007	12.6128	0.021648	0.029977	9	1233000000	16582420	145933	356648
002171	2012	芜湖市	0	1	1	35	1.28822	8.64779	-0.04215	-0.085101	10	1385000000	18736339	203766	450780
002171	2013	芜湖市	0	2	2	37	1.41677	12.8415	0.010561	0.020137	11	1345000000	20995271	263329	507446
002171	2014	芜湖市	0	1	1	40	1.43884	14.1336	0.026524	0.032681	12	2109000000	23095488	342871	508965
002171	2015	芜湖市	1	6	7	47	1.53114	17.6382	0.026746	0.04077	13	2837000000	24573234	357319	577511
002171	2016	芜湖市	2	1	3	52	2.8348	10.3868	0.043907	0.026933	14	4335000000	26994385	517841	585118
002171	2017	芜湖市	2	3	5	51	2.76632	11.3084	0.076171	0.079045	15	4734000000	29632800	574155	731657
002171	2018	芜湖市	13	10	23	63	1.93531	11.3405	0.061697	0.099875	16	6628000000	32785317	598199	743925
002171	2019	芜湖市	5	7	12	56	1.75833	12.473	0.056637	0.065856	17	8461000000	36180000	511512	780743
002171	2020	芜湖市	4	6	10	40	2.05203	13.5049	0.026828	0.02938	18	11250000000	37530000	544930	814159
002171	2021	芜湖市	1	1	2	43	1.82742	14.0341	0.04575	0.043707	19	13260000000	43030000	701815	843638
002176	2004	宜春市				40	1.12125	2.07455	0.051709	0.170877	13
002176	2005	宜春市				21	1.07811	2.29503	0.100417	0.343696	14
002176	2006	宜春市				30	1.21746	2.37236	0.096029	0.298473	15
002176	2007	宜春市	0	0	0	24	2.30662	2.15261	0.059761	0.067464	16	525100000	5088563	3099	158134
002176	2008	宜春市	0	0	0	56	2.25841	1.92484	0.044392	0.064084	17	548300000	6150000	7096	190385
002176	2009	宜春市	0	0	0	43	2.30871	1.96972	0.016577	0.01448	18	537000000	7002430	8316	248952
002176	2010	宜春市	0	0	0	41	1.83714	3.02795	0.047398	0.079409	19	678800000	8700005	11250	286468
002176	2011	宜春市	0	0	0	48	2.2091	2.73837	0.047914	0.069087	20	1287000000	10779820	14963	426414
002176	2012	宜春市	0	1	1	21	1.91636	2.75153	0.038966	0.055857	21	1356000000	12476000	19493	543554
002176	2013	宜春市	0	1	1	33	1.39313	2.96362	0.040496	0.063582	22	1583000000	13870708	36633	609636
002176	2014	宜春市	0	0	0	68	6.12902	2.26054	0.019093	0.019594	23	2292000000	15229911	60430	693012
002176	2015	宜春市	0	0	0	62	0.840077	1.33506	0.005042	0.007377	24	6784000000	16210204	82657	787469
002176	2016	宜春市	1	2	3	49	1.14182	3.32996	0.026091	0.049967	25	7745000000	17819520	98801	840622
002176	2017	宜春市	0	1	1	64	1.08143	2.93921	0.028703	0.059132	26	9163000000		164296	906585
002176	2018	宜春市	1	9	10	73	1.00698	3.13027	-0.182568	-0.329912	27	9741000000	21808544	217359	997976
002176	2019	宜春市	0	4	4	94	0.739452	5.9153	-0.346814	-0.53803	28	5621000000	26880000	252209	1133573
002176	2020	宜春市	0	2	2	46	0.737022	3.81449	0.002783	0.00843	29	4818000000	27900000	253747	1205235
002176	2021	宜春市	1	0	1	53	0.953688	3.17456	0.070901	0.240287	30	5430000000	31910000	265041	1175773
002177	2004	广州市				40	1.04668	2.07665	0.149618	0.379621	3		41158077	24791	452103
002177	2005	广州市				61	0.833711	2.32925	0.100832	0.246303	4		51542283	24082	473748
002177	2006	广州市				35	0.776421	2.01661	0.151867	0.472665	5		60738277	26334	523935
002177	2007	广州市	0	0	0	37	2.19691	1.46697	0.095294	0.060775	6	626700000	71091814	211587	807715
002177	2008	广州市	0	0	0	70	1.19477	1.28838	0.085078	0.170455	7	710000000	82158151	262213	959475
002177	2009	广州市	0	0	0	56	5.39555	2.14099	0.080984	0.102307	8	1121000000	91382135	323623	1103199
002177	2010	广州市	0	0	0	54	3.26367	1.65698	0.063063	0.082014	9	1491000000	107500000	319379	1126343
002177	2011	广州市	0	0	0	77	2.35462	1.47011	0.104726	0.140168	10	1707000000	124200000	222300	1753300
002177	2012	广州市	0	1	1	83	3.02195	1.22745	0.070884	0.093966	11	1750000000	135500000	521165	2234976
002177	2013	广州市	0	1	1	41	5.45233	1.81289	0.071666	0.08434	12	1736000000	154200000	541912	2539473
002177	2014	广州市	0	0	0	58	5.27573	2.13574	0.071249	0.071152	13	1853000000	167100000	563212	2290438
002177	2015	广州市	0	1	1	39	2.68877	1.86938	0.030027	0.043841	14	2313000000	181000000	886688	2870733
002177	2016	广州市	4	0	4	52	2.66674	1.91193	0.010721	0.014058	15	2168000000	195500000	1129546	3219820
002177	2017	广州市	3	0	3	55	2.67898	2.67073	0.006675	0.001392	16	2062000000	215000000	1712569	4043335
002177	2018	广州市	0	0	0	62	5.39257	4.06484	-0.054056	-0.056467	17	1754000000	228600000	1636655	4408209
002177	2019	广州市	1	0	1	62	6.54682	2.84053	0.038265	0.042853	18	1758000000	236300000	2439456	5239743
002177	2020	广州市	0	0	0	48	8.79929	6.14338	0.040308	0.039089	19	1780000000	250200000	2241321	5585916
002177	2021	广州市	0	0	0	69	11.567	9.64217	-0.036012	-0.041524	20	1755000000	282300000	2012478	5890857
002178	2004	上海市				45	1.25184	2.64262	0.13067	0.875585			74502700	135100	1553500
002178	2005	上海市				54	1.41715	1.65777	0.114203	0.54359			91541800	159199	1829415
002178	2006	上海市				78	2.10663	2.04255	0.124722	0.283035	0		103700000	202682	2054600
002178	2007	上海市	0	0	0	61	2.85748	1.30045	0.062039	0.083804	1	400100000	121900000	1057666	2833335
002178	2008	上海市	0	0	0	75	3.20436	1.05133	0.033766	0.049041	2	385300000	137000000	1202741	3260627
002178	2009	上海市	0	0	0	64	2.70052	1.71856	0.036677	0.028185	3	438100000	150500000	2153111	3469520
002178	2010	上海市	0	0	0	15	2.42667	2.06305	0.030256	0.050502	4	519700000	171700000	2020326	4172775
002178	2011	上海市	0	0	0	72	1.4446	2.27368	-0.006233	-0.013422	5	752400000	192000000	2184975	5492393
002178	2012	上海市	0	0	0	57	1.36904	2.20308	0.024742	0.038984	6	831300000	201800000	2454279	6489517
002178	2013	上海市	0	0	0	42	1.96202	1.82028	0.037088	0.0518	7	1198000000	216000000	2576603	6795414
002178	2014	上海市	1	0	1	59	1.9791	1.6857	0.045527	0.052073	8	1358000000	235700000	2622913	6955284
002178	2015	上海市	0	0	0	52	1.71823	1.41493	0.054191	0.059242	9	2116000000	251200000	2718505	7673169
002178	2016	上海市	4	2	6	55	1.67471	1.27502	0.021087	0.029466	10	2299000000	281800000	3417109	8409686
002178	2017	上海市	0	0	0	53	1.67534	1.77936	0.014253	0.025296	11	2230000000	306300000	3898971	8741040
002178	2018	上海市	0	0	0	78	1.69952	2.00739	-0.149436	-0.225369	12	2006000000	326800000	4263655	9179869
002178	2019	上海市	0	0	0	46	1.58891	1.69598	0.0056	0.011087	13	2039000000	381600000	3895424	9956956
002178	2020	上海市	0	0	0	48	1.32962	12.3849	-0.166703	-0.282126	14	1725000000	387000000	4061978	10005937
002178	2021	上海市	0	0	0	52	1.27073	9.66013	0.00505	0.012295	15	1770000000	432200000	4227023	10394696
002192	2004	广州市				40	1.17373	8.12278	0.066098	0.155405	6		41158077	24791	452103
002192	2005	广州市				61	1.37733	17.3064	0.102844	0.277263	7		51542283	24082	473748
002192	2006	广州市				35	1.51904	8.10241	0.135632	0.342634	8		60738277	26334	523935
002192	2007	广州市	0	0	0	37	2.05622	7.42912	0.069881	0.07849	9	420900000	71091814	211587	807715
002192	2008	广州市	0	0	0	70	2.05574	4.70979	0.037117	0.068257	10	405900000	82158151	262213	959475
002192	2009	广州市	0	0	0	56	1.01963	3.7892	0.022382	0.067731	11	911700000	91382135	323623	1103199
002192	2010	广州市	0	0	0	54	0.910627	7.10889	0.022632	0.053862	12	1028000000	107500000	319379	1126343
002192	2011	广州市	0	0	0	77	0.950529	4.87179	0.003689	0.014787	13	1325000000	124200000	222300	1753300
002192	2012	广州市	0	0	0	83	0.848544	5.35427	0.004733	0.01799	14	1290000000	135500000	521165	2234976
002192	2013	广州市	0	0	0	41	0.990905	2.93569	-0.048653	-0.130514	15	1149000000	154200000	541912	2539473
002192	2014	广州市	0	0	0	58	0.636248	6.96981	-0.086447	-0.198815	16	899800000	167100000	563212	2290438
002192	2015	广州市	0	0	0	39	2.61808	1.4367	0.017145	0.021267	17	929700000	181000000	886688	2870733
002192	2016	广州市	0	0	0	52	4.3522	2.86691	0.017031	0.020061	18	913000000	195500000	1129546	3219820
002192	2017	广州市	0	2	2	55	1.63291	1.93352	0.041621	0.056537	19	1078000000	215000000	1712569	4043335
002192	2018	广州市	1	3	4	62	1.37413	5.61101	-0.00403	-0.005269	20	1078000000	228600000	1636655	4408209
002192	2019	广州市	0	1	1	62	1.67346	2.93256	-0.418337	-0.364391	21	810300000	236300000	2439456	5239743
002192	2020	广州市	0	1	1	48	1.06664	4.1239	0.020568	0.035268	22	1017000000	250200000	2241321	5585916
002192	2021	广州市	0	0	0	69	1.19457	4.4764	0.065545	0.142073	23	1347000000	282300000	2012478	5890857
002195	2004	上海市				45	3.77661	0	0.183717	0.306065	15		74502700	135100	1553500
002195	2005	上海市				54	4.18461	0	0.182897	0.290429	16		91541800	159199	1829415
002195	2006	上海市				78	2.86304	0	0.193347	0.351318	17		103700000	202682	2054600
002195	2007	上海市	0	0	0	61	12.065	0	0.10511	0.098546	18	251900000	121900000	1057666	2833335
002195	2008	上海市	0	0	0	75	7.2645	0	0.100283	0.093026	19	290800000	137000000	1202741	3260627
002195	2009	上海市	0	0	0	64	7.917	75.6017	0.066649	0.051157	20	314800000	150500000	2153111	3469520
002195	2010	上海市	0	0	0	15	8.80968	129.425	0.131924	0.141784	21	358900000	171700000	2020326	4172775
002195	2011	上海市	0	0	0	72	6.97543	166.088	0.155876	0.167195	22	424000000	192000000	2184975	5492393
002195	2012	上海市	0	0	0	57	12.3885	56.1173	0.13982	0.14047	23	485800000	201800000	2454279	6489517
002195	2013	上海市	0	0	0	42	15.3754	202.068	0.059844	0.039866	24	488100000	216000000	2576603	6795414
002195	2014	上海市	0	0	0	59	7.61828	83.1356	0.026474	0.019701	25	4289000000	235700000	2622913	6955284
002195	2015	上海市	0	0	0	52	5.73606	199.116	0.086627	0.080303	26	4822000000	251200000	2718505	7673169
002195	2016	上海市	2	0	2	55	7.72955	0	0.08624	0.0881	27	7361000000	281800000	3417109	8409686
002195	2017	上海市	3	0	3	53	5.20552	0	0.103935	0.12267	28	9172000000	306300000	3898971	8741040
002195	2018	上海市	4	0	4	78	4.2124	0	0.116526	0.153114	29	11780000000	326800000	4263655	9179869
002195	2019	上海市	1	0	1	46	6.0584	0	0.067628	0.071915	30	11380000000	381600000	3895424	9956956
002195	2020	上海市	6	0	6	48	10.0835	0	-0.092147	-0.090773	31	9908000000	387000000	4061978	10005937
002195	2021	上海市	0	0	0	52	12.252	0	0.039855	0.031434	32	9974000000	432200000	4227023	10394696
002199	2004	金华市					0.6344	3.40372	0.069936	0.268759	5
002199	2005	金华市				61	1.12208	3.99945	0.078121	0.294546	6		10635397	4950	199429
002199	2006	金华市					1.34585	3.6964	0.091316	0.302874	7
002199	2007	金华市	0	0	0	52	2.55344	3.87	0.061871	0.075301	8	383700000	14656700	43544	297397
002199	2008	金华市	0	0	0	58	1.2689	2.78302	0.053386	0.054004	9	401900000	16818457	54369	357576
002199	2009	金华市	0	0	0	39	1.27927	3.64879	0.048577	0.050318	10	462900000	17760647	62193	417280
002199	2010	金华市	0	0	0	43	1.49537	2.8352	0.055641	0.062456	11	529700000	21100441	75525	483663
002199	2011	金华市	3	0	3	65	1.54116	2.68048	0.005533	-0.012625	12	1016000000	24580703	83449	591747
002199	2012	金华市	0	0	0	39	0.999052	1.99267	0.009759	0.021097	13	1168000000	27107675	104206	723812
002199	2013	金华市	0	0	0	50	0.595105	1.57653	0.020586	0.050032	14	1453000000	29587771	121364	765995
002199	2014	金华市	2	3	5	50	0.729699	1.87708	-0.094482	-0.176338	15	1715000000	32082030	133838	818413
002199	2015	金华市	0	4	4	58	0.660701	3.82604	-0.216877	-0.391679	16	1384000000	34023399	160920	1013020
002199	2016	金华市	1	0	1	75	2.03593	4.66164	0.011203	0.016385	17	660300000	36849362	182163	988721
002199	2017	金华市	0	0	0	59	1.74304	4.22261	0.002555	0.003247	18	583200000	38486200	186460	1053388
002199	2018	金华市	0	1	1	40	3.35648	3.4211	-0.164429	-0.170791	19	478200000	41002319	211407	1144535
002199	2019	金华市	0	0	0	40	3.86926	3.01281	0.030732	0.038751	20	481400000	45600000	247933	1266907
002199	2020	金华市	0	0	0	37	2.75984	3.3654	0.015185	0.020112	21	525200000	47040000	204448	1379283
002199	2021	金华市	0	0	0	50	2.28083	2.4364	0.046025	0.076059	22	670100000	53550000	239953	1505793
002202	2004	乌鲁木齐市				22	1.79876	3.85297	0.148314	0.495454	3		4842599	841	46067
002202	2005	乌鲁木齐市				31	2.44924	3.47547	0.17927	0.444018	4		5625007	833	49927
002202	2006	乌鲁木齐市				67	2.04673	3.65511	0.265481	1.1206	5		6543019	628	59337
002202	2007	乌鲁木齐市	1	1	2	67	2.14518	2.24201	0.116087	0.247321	6	5468000000	8202800	9553	129694
002202	2008	乌鲁木齐市	1	3	4	93	1.64631	2.29945	0.092482	0.223847	7	11210000000	10203488	13461	180831
002202	2009	乌鲁木齐市	0	8	8	45	1.63983	2.77394	0.120312	0.42578	8	14880000000	10945200	26083	227404
002202	2010	乌鲁木齐市	7	8	15	49	1.9275	3.06723	0.08495	0.120665	9	28060000000	13385172	21497	265499
002202	2011	乌鲁木齐市	32	9	41	55	1.70227	2.08117	0.022474	0.045979	10	31950000000	16900347	29606	408259
002202	2012	乌鲁木齐市	22	19	41	58	2.08353	2.72927	0.00518	0.001301	11	31940000000	20040727	46315	497723
002202	2013	乌鲁木齐市	31	39	70	57	1.76818	3.23144	0.012617	0.016064	12	34370000000	22028545	68289	590503
002202	2014	乌鲁木齐市	52	46	98	60	1.51956	3.53971	0.04049	0.053675	13	45780000000	24614698	84677	657723
002202	2015	乌鲁木齐市	107	97	204	66	1.28584	7.27414	0.054694	0.098705	14	52570000000	26316398	88119	704187
002202	2016	乌鲁木齐市	251	121	372	89	1.40257	5.84893	0.048198	0.141047	15	64440000000	24589766	94672	717515
002202	2017	乌鲁木齐市	242	156	398	89	1.15166	4.29351	0.04326	0.115868	16	72790000000	27306455	100024	721454
002202	2018	乌鲁木齐市	308	151	459	79	1.09328	4.25707	0.040345	0.099393	17	81360000000	30997659	102288	830981
002202	2019	乌鲁木齐市	228	116	344	122	1.01233	3.81258	0.021636	0.050659	18	103100000000	34130000	100828	900900
002202	2020	乌鲁木齐市	121	60	181	97	0.966883	8.09595	0.027172	0.057743	19	109100000000	33370000	97349	849548
002202	2021	乌鲁木齐市	25	19	44	114	0.960908	8.12956	0.029252	0.071648	20	119400000000	36920000	94603	766533
002204	2004	大连市				26	1.09987	8.79809	0.038017	0.222046	11		19617621	4437	168534
002204	2005	大连市				25	0.914717	4.1123	0.089824	0.407763	12		21522328	5797	206426
002204	2006	大连市				24	1.19821	3.7594	0.099634	0.597252	13		25696699	5281	254143
002204	2007	大连市				24	1.34168	2.9876	0.107505	0.233215	14	722600000	31306789	118943	398115
002204	2008	大连市	0	0	0	47	0.961735	2.06627	0.063963	0.106709	15	2018000000	38582471	146311	529379
002204	2009	大连市	0	0	0	39	0.995652	4.28055	0.065475	0.137161	16	2363000000	43495050	185188	585612
002204	2010	大连市	0	0	0	55	1.06949	3.59103	0.047504	0.100595	17	2877000000	51581621	266033	753455
002204	2011	大连市	2	3	5	46	1.14824	2.73692	0.039964	0.163645	18	22740000000	61506265	331652	968528
002204	2012	大连市	8	4	12	48	1.19848	2.92203	0.01788	0.052189	19	20170000000	70028306	392872	1369604
002204	2013	大连市	2	1	3	49	1.2531	2.52171	0.017671	0.046181	20	18870000000	76507861	462566	1222048
002204	2014	大连市	6	6	12	30	1.24168	1.9265	0.000319	-0.002194	21	18670000000	76555761	430258	1049086
002204	2015	大连市	4	8	12	46	1.32787	1.69226	0.00035	-0.001299	22	17130000000	77316363	182829	1094058
002204	2016	大连市	3	4	7	44	1.3249	1.36063	0.000556	-0.001554	23	16400000000	68101998	205481	1093409
002204	2017	大连市	5	4	9	45	1.38632	1.89974	0.001224	-9.7e-05	24	15260000000	69899000	121861	1092038
002204	2018	大连市	2	3	5	67	1.40139	1.50702	0.000149	-0.006972	25	15500000000	76684823	356622	1107497
002204	2019	大连市	2	3	5	64	1.35668	1.51413	0.002146	-0.003311	26	16780000000	70020000	274946	1159337
002204	2020	大连市	1	2	3	51	1.34281	1.73875	0.002893	-0.002837	27	16940000000	70300000	230244	1193103
002204	2021	大连市	8	12	20	65	1.26165	1.37688	0.004981	0.006279	28	19740000000	78260000	212689	1251675
002205	2004	乌鲁木齐市				22	1.10295	3.59993	0.060312	0.157892	3		4842599	841	46067
002205	2005	乌鲁木齐市				31	1.02264	7.70564	0.059202	0.166083	4		5625007	833	49927
002205	2006	乌鲁木齐市				67	0.723034	5.45796	0.032937	0.103218	5		6543019	628	59337
002205	2007	乌鲁木齐市				67	0.998614	4.17625	0.067862	0.196222	6	491200000	8202800	9553	129694
002205	2008	乌鲁木齐市	0	0	0	93	1.19119	6.02173	0.080802	0.177694	7	680900000	10203488	13461	180831
002205	2009	乌鲁木齐市	0	0	0	45	1.4802	1.77587	0.058725	0.143897	8	917100000	10945200	26083	227404
002205	2010	乌鲁木齐市	0	1	1	49	2.81729	2.08245	0.045329	0.062848	9	1461000000	13385172	21497	265499
002205	2011	乌鲁木齐市	0	0	0	55	2.50796	2.9352	0.020428	0.025345	10	1569000000	16900347	29606	408259
002205	2012	乌鲁木齐市	0	0	0	58	2.20108	1.78113	0.008326	0.007732	11	1572000000	20040727	46315	497723
002205	2013	乌鲁木齐市	0	0	0	57	1.79364	2.16882	0.028708	0.034697	12	1982000000	22028545	68289	590503
002205	2014	乌鲁木齐市	0	0	0	60	2.20436	2.24969	0.034187	0.039179	13	1760000000	24614698	84677	657723
002205	2015	乌鲁木齐市	0	0	0	66	2.04861	2.05818	-0.036287	-0.059664	14	1677000000	26316398	88119	704187
002205	2016	乌鲁木齐市	0	0	0	89	1.07592	3.01176	0.002071	0.004631	15	2145000000	24589766	94672	717515
002205	2017	乌鲁木齐市	0	0	0	89	0.823693	3.94548	0.006975	0.01144	16	2528000000	27306455	100024	721454
002205	2018	乌鲁木齐市	0	0	0	79	0.830862	3.70597	0.000904	0.002766	17	3276000000	30997659	102288	830981
002205	2019	乌鲁木齐市	0	2	2	122	0.625727	4.22377	0.003861	0.011364	18	3557000000	34130000	100828	900900
002205	2020	乌鲁木齐市	0	0	0	97	0.569395	3.98112	0.005248	0.017753	19	3805000000	33370000	97349	849548
002205	2021	乌鲁木齐市	0	0	0	114	0.562124	6.75782	0.003677	0.012455	20	4010000000	36920000	94603	766533
002214	2004	杭州市				49	1.13946	0.588006	0.106829	0.429779	3		25150000	8174	307762
002214	2005	杭州市				44	1.21436	0.865177	0.089567	0.319418	4		29426519	9508	363360
002214	2006	杭州市				40	1.49945	1.23161	0.093748	0.250859	5		34415068	12028	422128
002214	2007	杭州市				21	1.63361	0.930129	0.131886	0.254913	6	286900000	41001722	121559	627460
002214	2008	杭州市	0	0	0	84	2.53177	0.730719	0.076193	0.095512	7	513800000	47811649	185485	742531
002214	2009	杭州市	0	0	0	42	2.50308	0.60877	0.0812	0.105608	8	557900000	50875530	220721	862769
002214	2010	杭州市	0	0	0	98	2.80811	0.629993	0.089251	0.117302	9	597800000	59491687	288559	1058828
002214	2011	杭州市	0	0	0	139	2.41628	0.430618	0.046023	0.07678	10	672200000	70190579	349228	1320537
002214	2012	杭州市	0	0	0	77	2.50671	0.576967	0.047711	0.030486	11	702800000	78020058	401878	1469766
002214	2013	杭州市	0	0	0	75	5.87095	0.445654	0.0433	0.02958	12	782200000	83435193	462600	1624445
002214	2014	杭州市	0	0	0	83	7.33694	0.719272	0.039873	0.04385	13	1273000000	92061633	524082	1826924
002214	2015	杭州市	0	0	0	58	2.83757	0.460032	0.022701	0.022168	14	1419000000	100500000	701490	2234425
002214	2016	杭州市	0	0	0	90	3.98098	0.396725	0.026285	0.022358	15	1250000000	113100000	749190	2530114
002214	2017	杭州市	0	0	0	66	3.19667	0.368105	0.021027	0.018972	16	1427000000	126000000	923236	2792968
002214	2018	杭州市	0	0	0	68	3.09964	0.526352	0.0383	0.041954	17	1454000000	135100000	1182090	3154350
002214	2019	杭州市	2	4	6	61	3.0079	0.514439	0.087079	0.094588	18	1568000000	153700000	1481879	3635648
002214	2020	杭州市	0	0	0	48	3.79316	0.938793	0.213904	0.330104	19	1854000000	161100000	1443254	4033432
002214	2021	杭州市	0	0	0	61	7.30813	0.835754	0.058385	0.049285	20	2862000000	181100000	1796737	4662642
002215	2004	深圳市				37	7.1475	3.72822	0.144411	0.195186			34228000	13754	419957
002215	2005	深圳市				59	3.91128	6.89509	0.124676	0.18091	0		49509078	16300	486000
002215	2006	深圳市				57	1.84838	2.62201	0.114534	0.268841	1		58135624	16769	575781
002215	2007	深圳市				69	1.66318	2.95687	0.193262	0.606704	2	357700000	68015706	498998	858440
002215	2008	深圳市	13	0	13	28	3.10839	3.51922	0.129061	0.083062	3	717200000	78065387	546820	1030900
002215	2009	深圳市	264	0	264	59	2.11906	2.53822	0.145055	0.139934	4	983600000	82013176	791591	1366266
002215	2010	深圳市	61	0	61	95	3.20263	2.38059	0.068036	0.054086	5	1622000000	95815101	998426	1245545
002215	2011	深圳市	40	1	41	104	1.76995	1.95675	0.039524	-0.004086	6	2080000000	115100000	704863	1967928
002215	2012	深圳市	68	0	68	69	2.13283	2.90629	0.065358	0.074345	7	2017000000	129500000	791239	2462099
002215	2013	深圳市	7	1	8	66	1.40991	2.68849	0.069054	0.048658	8	2579000000	145000000	1329814	2877280
002215	2014	深圳市	42	0	42	72	1.57163	3.16374	0.076781	0.085616	9	2526000000	160000000	946000	3308000
002215	2015	深圳市	36	0	36	79	1.26176	3.51012	0.075795	0.087154	10	3077000000	175000000	2143182	2885520
002215	2016	深圳市	69	1	70	72	1.25147	2.59963	-0.087796	-0.136952	11	3148000000	194900000	4035240	4147269
002215	2017	深圳市	44	0	44	72	1.31051	1.96125	0.07054	0.088875	12	4542000000	224900000	3518252	5090971
002215	2018	深圳市	59	0	59	72	1.43106	2.33914	0.062039	0.143659	13	5523000000	242200000	5549817	5844504
002215	2019	深圳市	16	1	17	68	1.27333	2.62736	0.042653	0.041177	14	5884000000	269300000	5484249	7165514
002215	2020	深圳市	3	2	5	78	1.30073	2.65977	0.029252	0.028907	15	5971000000	276700000	3366341	8509360
002215	2021	深圳市	3	0	3	65	1.16134	2.56726	0.038044	0.02856	16	7814000000	306700000	3822518	9645583
002222	2004	福州市				24	1.86664	2.48022	0.184998	0.405892	3		15484561	4188	165972
002222	2005	福州市				34	1.51128	2.23252	0.183933	0.395659	4		14763142	3810	186654
002222	2006	福州市				25	2.50242	2.4494	0.228754	0.402443	5		16640515	4895	229030
002222	2007	福州市				46	1.29752	1.99875	0.181256	0.123209	6	339500000	19745818	23736	313221
002222	2008	福州市	0	0	0	49	7.78794	1.22528	0.084577	0.008766	7	620500000	22841602	28843	393878
002222	2009	福州市	0	0	0	49	7.30117	0.888366	0.068355	0.01486	8	621800000	26040448	33118	458679
002222	2010	福州市	1	2	3	74	5.41725	1.79235	0.095393	0.043771	9	659800000	31234092	41759	559878
002222	2011	福州市	4	4	8	46	4.21215	1.34215	0.095811	0.053795	10	688100000	37363796	49275	713825
002222	2012	福州市	2	2	4	48	3.92863	1.12874	0.061193	0.021944	11	686100000	42182887	64780	957850
002222	2013	福州市	2	2	4	37	3.61131	0.86854	0.053954	0.016589	12	721000000	46784951	86258	1081133
002222	2014	福州市	0	1	1	55	5.64224	0.847704	-0.021573	-0.023336	13	658600000	51691647	93278	1206466
002222	2015	福州市	0	0	0	63	6.52365	0.797217	0.051934	0.035969	14	694200000	56180844	100554	1351744
002222	2016	福州市	0	0	0	69	6.12068	1.19234	0.0952	0.045411	15	761800000	61976395	112461	1530806
002222	2017	福州市	0	0	0	49	5.0768	1.58083	0.158074	0.141955	16	890800000		196765	1557755
002222	2018	福州市	0	0	0	55	6.40925	1.27233	0.154271	0.140928	17	994600000	78568123	290765	1659184
002222	2019	福州市	0	0	0	51	8.25881	1.39601	0.126696	0.104055	18	1081000000	93920000	287913	1819641
002222	2020	福州市	0	0	0	46	8.78735	1.33276	0.124716	0.106282	19	1193000000	100200000	432935	1851895
002222	2021	福州市	0	0	0	45	8.46339	1.62321	0.143175	0.118376	20	1378000000	113200000	394536	1901386
002225	2004	濮阳市				24	1.46985	2.87325	0.059614	0.138476	2
002225	2005	濮阳市				25	1.46426	3.46444	0.08954	0.208002	3
002225	2006	濮阳市				27	1.37342	2.77429	0.091228	0.224121	4
002225	2007	濮阳市				23	1.36922	2.79302	0.101693	0.169482	5
002225	2008	濮阳市	0	0	0	45	1.93352	3.03613	0.086687	0.109084	6	1220000000	6572798	7728	160463
002225	2009	濮阳市	0	0	0	39	1.93137	2.93542	0.08543	0.110454	7	1532000000	6616319	9845	190619
002225	2010	濮阳市	0	0	0	34	1.88478	2.25924	0.069379	0.096047	8	2222000000	7754037	10898	211530
002225	2011	濮阳市	0	0	0	33	1.36641	2.16999	0.043627	0.072664	9	2907000000	8973433	14327	285029
002225	2012	濮阳市	0	0	0	22	1.28677	1.9298	0.033149	0.050314	10	3106000000	9896987	18385	353586
002225	2013	濮阳市	1	1	2	41	1.62632	1.96615	0.034092	0.048857	11	3783000000	11304789	21983	406085
002225	2014	濮阳市	0	0	0	69	1.52566	1.77116	0.033705	0.052691	12	4899000000	12536056	23160	415022
002225	2015	濮阳市	0	0	0	60	1.92589	2.08264	0.017227	0.024144	13	5155000000	13283410	21348	450357
002225	2016	濮阳市	0	0	0	80	2.02097	1.96618	-0.037702	-0.074009	14	4680000000	14495555	23007	445609
002225	2017	濮阳市	0	1	1	69	1.74772	1.7244	0.006416	0.01244	15	4877000000	15854700	23553	541287
002225	2018	濮阳市	0	0	0	71	1.55065	2.10698	0.044633	0.066921	16	5292000000	16544700	20436	609463
002225	2019	濮阳市	0	3	3	76	1.46673	2.37951	0.045738	0.067713	17	5724000000	15810000	26352	681788
002225	2020	濮阳市	1	0	1	55	1.42884	2.59185	0.049392	0.084791	18	6263000000	16500000	68062	718142
002225	2021	濮阳市	0	0	0	113	1.5568	2.21766	0.011042	0.008576	19	7070000000	17720000	58782	565443
002227	2005	深圳市				59	2.02647	1.16072	0.170494	0.477949	7		49509078	16300	486000
002227	2006	深圳市				57	1.98274	1.25329	0.242378	0.904857	8		58135624	16769	575781
002227	2007	深圳市				69	2.38116	1.84049	0.214023	0.528214	9		68015706	498998	858440
002227	2008	深圳市	0	0	0	28	12.179	1.42938	0.075337	0.046428	10	631600000	78065387	546820	1030900
002227	2009	深圳市	0	0	0	59	8.06921	1.09745	0.036485	0.023368	11	663900000	82013176	791591	1366266
002227	2010	深圳市	0	4	4	95	11.3015	1.33839	0.041191	0.027421	12	653100000	95815101	998426	1245545
002227	2011	深圳市	0	2	2	104	5.75342	0.904699	0.02295	0.009094	13	711400000	115100000	704863	1967928
002227	2012	深圳市	3	2	5	69	4.96198	1.24589	0.032229	0.021499	14	741900000	129500000	791239	2462099
002227	2013	深圳市	4	5	9	66	4.12898	1.43676	0.061239	0.063998	15	837500000	145000000	1329814	2877280
002227	2014	深圳市	1	0	1	72	3.83485	1.43561	0.083782	0.090735	16	968800000	160000000	946000	3308000
002227	2015	深圳市	10	9	19	79	3.65035	1.03777	0.008697	0.005644	17	1009000000	175000000	2143182	2885520
002227	2016	深圳市	4	4	8	72	3.96649	1.00851	0.009036	0.008668	18	1001000000	194900000	4035240	4147269
002227	2017	深圳市	8	8	16	72	2.96433	0.950736	0.013981	0.013237	19	1071000000	224900000	3518252	5090971
002227	2018	深圳市	3	6	9	72	2.70091	1.08663	0.009219	0.00739	20	1126000000	242200000	5549817	5844504
002227	2019	深圳市	2	0	2	68	2.60284	1.08357	0.00943	0.009409	21	1279000000	269300000	5484249	7165514
002227	2020	深圳市	1	0	1	78	2.2566	1.17796	0.004403	0.007248	22	1344000000	276700000	3366341	8509360
002227	2021	深圳市	2	0	2	65	2.6555	1.18823	-0.020048	-0.028891	23	1693000000	306700000	3822518	9645583
002232	2005	长春市				28	2.60127	31.8635	0.142418	0.299354	1		16784691	2297	163540
002232	2006	长春市				40	2.59537	47.9257	0.164648	0.374961	2		17411922	2712	196283
002232	2007	长春市				31	2.62031	28.9803	0.151093	0.400598	3		20890859	21955	324704
002232	2008	长春市	0	0	0	40	4.40016	20.1879	0.106867	0.060665	4	617500000	25618985	24004	409128
002232	2009	长春市	1	0	1	17	2.66545	18.3158	0.095938	0.108161	5	825900000	28485627	29889	481813
002232	2010	长春市	0	0	0	23	2.2369	9.00122	0.065247	0.113331	6	1384000000	33290329	34947	579259
002232	2011	长春市	4	6	10	38	2.01139	5.53039	0.039645	0.065824	7	1570000000	40030775	44103	721542
002232	2012	长春市	1	1	2	22	1.91617	4.6647	0.022893	0.032341	8	1627000000	44566446	43835	1028074
002232	2013	长春市	0	0	0	22	1.76612	4.39226	-0.000166	-0.001033	9	1730000000	50031808	78825	962203
002232	2014	长春市	0	1	1	22	2.00964	7.32402	0.007222	0.010419	10	1653000000	53424262	70087	856005
002232	2015	长春市	0	0	0	32	2.23824	11.6389	0.002672	0.003788	11	1682000000	55300345	89975	1067720
002232	2016	长春市	0	0	0	42	2.40027	8.54999	0.029208	0.008394	12	1721000000	59864200	95407	1076136
002232	2017	长春市	0	0	0	40	2.31793	10.9491	0.033198	0.036101	13	1824000000		136176	1197032
002232	2018	长春市	0	0	0	35	2.28713	8.05155	0.039989	0.064856	14	1977000000	71757117	121743	1272697
002232	2019	长春市	1	1	2	48	2.74983	9.35367	0.048979	0.073621	15	1934000000	59040000	112892	1346070
002232	2020	长春市	0	0	0	49	2.30497	3.32571	0.05747	0.093574	16	2235000000	66380000	185492	1522930
002232	2021	长春市	5	0	5	27	2.34895	1.55907	0.019061	0.01526	17	2120000000	71030000	188806	1474616
002233	2005	梅州市				18	0.600378	4.15394	0.044149	0.220851			3144589	1075	94647
002233	2006	梅州市				46	0.532741	3.44087	0.049552	0.221493			3492438	1497	132013
002233	2007	梅州市				37	0.385672	3.85175	0.066066	0.304855	0		4106236	6449	162398
002233	2008	梅州市	0	0	0	50	0.687961	4.14104	0.055859	0.097147	1	3806000000	4778840	6571	187594
002233	2009	梅州市	0	0	0	62	0.599942	5.50337	0.052705	0.116516	2	4216000000	5192860	9062	216802
002233	2010	梅州市	0	0	0	77	0.896691	5.9143	0.064995	0.136544	3	4785000000	6128522	9934	254427
002233	2011	梅州市	0	0	0	91	1.23772	4.59806	0.116407	0.136616	4	5229000000	7075366	12926	337797
002233	2012	梅州市	0	0	0	98	1.24105	4.61734	0.03923	0.038682	5	5119000000	7459800	24303	384374
002233	2013	梅州市	0	1	1	36	1.34919	5.33423	0.072975	0.065944	6	5445000000	8000148	12649	494284
002233	2014	梅州市	0	0	0	61	1.89032	6.18573	0.112346	0.091613	7	5408000000	8858389	15046	556126
002233	2015	梅州市	1	0	1	43	1.39387	6.85363	0.063044	0.052732	8	6035000000	9597781	40733	683927
002233	2016	梅州市	0	0	0	73	1.64046	7.04409	0.067521	0.060393	9	6734000000	10455668	35423	732294
002233	2017	梅州市	0	0	0	46	3.22991	6.87057	0.073702	0.046526	10	9792000000	10754300	61918	787524
002233	2018	梅州市	0	0	0	80	2.97589	7.50224	0.157545	0.085898	11	10940000000	11102133	82364	773781
002233	2019	梅州市	0	0	0	83	2.97829	9.27758	0.147582	0.079478	12	11750000000	11870000	69695	834771
002233	2020	梅州市	0	0	0	64	3.15198	7.43027	0.141402	0.092922	13	12610000000	12080000	52928	860623
002233	2021	梅州市	0	0	0	68	3.28586	7.20715	0.132878	0.103104	14	13830000000	13080000	22732	893339
002237	2005	烟台市				33	0.952728	2.96774	0.070134	0.396119	11		20124600	2659	189695
002237	2006	烟台市				34	1.05893	1.59504	0.058653	0.330885	12		24057504	3634	220599
002237	2007	烟台市				48	1.09569	2.05789	0.104578	0.481148	13		28799509	35410	314811
002237	2008	烟台市	1	1	2	38	2.05746	2.86046	0.101587	0.163414	14	1849000000	34341900	41066	371673
002237	2009	烟台市	0	1	1	37	1.09793	1.56469	0.049908	0.140783	15	3008000000	37017900	52757	438429
002237	2010	烟台市	0	0	0	39	1.0345	1.52659	0.034334	0.162111	16	5547000000	43584600	106313	566433
002237	2011	烟台市	3	1	4	68	1.10605	2.75719	0.030537	0.06291	17	7835000000	49068300	127111	766963
002237	2012	烟台市	0	0	0	48	1.24477	2.39877	0.028261	0.10026	18	10160000000	52813800	131381	964213
002237	2013	烟台市	1	1	2	61	1.17843	2.69564	0.019719	0.070379	19	11300000000	56138700	148168	1019819
002237	2014	烟台市	0	0	0	43	1.18774	3.77053	0.021223	0.042749	20	11220000000	60020788	166419	1046156
002237	2015	烟台市	6	3	9	54	1.15288	2.99564	0.013825	0.046456	21	11790000000	64460800	186406	1226863
002237	2016	烟台市	1	1	2	40	0.989428	2.98307	0.01537	0.056331	22	13290000000	69256587	233111	1313358
002237	2017	烟台市	0	0	0	45	0.976258	3.74564	0.027596	0.067274	23	12930000000	73435300	243319	1156582
002237	2018	烟台市	2	0	2	49	0.94185	3.69985	0.026265	0.098677	24	14920000000	78325800	289873	1229062
002237	2019	烟台市	3	0	3	59	0.993099	3.63441	0.017994	0.05998	25	16140000000	76530000	298557	1286107
002237	2020	烟台市	1	1	2	59	1.29111	3.94432	0.020391	0.038687	26	17890000000	78160000	298886	1349414
002237	2021	烟台市	3	0	3	44	1.37185	4.47674	0.021972	0.051483	27	19410000000	87120000	311999	1367916
002241	2005	潍坊市				23	1.56852	2.23665	0.080898	0.240036	4		14711800	2757	224290
002241	2006	潍坊市					1.01109	1.3859	0.049786	0.246169	5
002241	2007	潍坊市				47	0.850509	5.29083	0.127646	0.849467	6		20560200	36847	386036
002241	2008	潍坊市	0	0	0	58	1.75919	3.9449	0.095285	0.129046	7	1427000000	24918100	44433	510254
002241	2009	潍坊市	1	2	3	64	1.28802	3.88655	0.060092	0.099511	8	1810000000	27072300	55431	583367
002241	2010	潍坊市	1	0	1	69	1.42096	7.51465	0.089971	0.147876	9	3283000000	30909200	72157	730950
002241	2011	潍坊市	0	0	0	56	0.807562	6.23316	0.099861	0.343879	10	5568000000	35418400	91534	959695
002241	2012	潍坊市	11	17	28	38	1.12269	8.18628	0.098327	0.135849	11	9390000000	40124300	125780	1149141
002241	2013	潍坊市	11	18	29	40	1.16922	6.23957	0.105151	0.223346	12	12600000000	44207000	153705	1320019
002241	2014	潍坊市	24	22	46	50	1.9138	5.71386	0.094849	0.219112	13	17760000000	47860000	133797	1397928
002241	2015	潍坊市	38	28	66	58	1.80395	4.77713	0.064444	0.129353	14	19250000000	51705000	138059	1599313
002241	2016	潍坊市	59	57	116	48	1.28231	6.15319	0.070223	0.145742	15	22910000000	51706000	166100	1651986
002241	2017	潍坊市	60	73	133	38	1.26609	6.65096	0.079289	0.135684	16	26570000000	58549200	197004	1724106
002241	2018	潍坊市	55	72	127	35	1.02732	5.43381	0.028393	0.035444	17	29740000000	61567800	201010	1782993
002241	2019	潍坊市	59	56	115	66	1.00832	5.61238	0.036905	0.06291	18	34660000000	56890000	216735	1850600
002241	2020	潍坊市	78	86	164	70	1.23718	5.2868	0.058062	0.135875	19	49120000000	58720000	225106	1882246
002241	2021	潍坊市	40	16	56	78	1.17981	5.55917	0.070516	0.149081	20	61080000000	70110000	231351	2024365
002246	2005	泸州市				32	1.97045	6.07562	0.116421	0.236865	3		2849099	575	53116
002246	2006	泸州市				46	1.72142	5.07208	0.126441	0.261803	4		3311151	773	69462
002246	2007	泸州市				23	1.42053	3.08045	0.112126	0.272746	5		4038967	2162	118469
002246	2008	泸州市	0	0	0	35	9.09664	3.64042	0.043347	0.028083	6	642600000	5084223	3311	143658
002246	2009	泸州市	0	0	0	31	6.28068	4.43753	0.031039	0.019057	7	677200000	5876030	4854	190152
002246	2010	泸州市	0	0	0	37	3.14397	10.3998	0.028649	-0.05803	8	764900000	7148088	6531	239586
002246	2011	泸州市	0	0	0	55	2.96012	14.8947	0.045067	0.040789	9	729900000	9008666	7063	334610
002246	2012	泸州市	1	0	1	27	1.64721	7.35542	0.048091	0.090794	10	1605000000	10304538	9361	480275
002246	2013	泸州市	2	1	3	33	1.86863	5.65561	0.03814	0.040287	11	1679000000	11404815	24127	539685
002246	2014	泸州市	5	3	8	41	2.04294	5.34063	0.048696	0.062238	12	1654000000	12597311	25454	547076
002246	2015	泸州市	4	2	6	28	2.51007	4.36896	0.037574	0.044916	13	1591000000	13534133	35197	607605
002246	2016	泸州市	0	1	1	26	1.9144	3.72866	0.049563	0.076308	14	2967000000	14819105	37880	668091
002246	2017	泸州市	2	4	6	23	2.35464	3.73652	0.031383	0.036254	15	3481000000	15962100	31324	693513
002246	2018	泸州市	3	2	5	47	2.42173	4.04974	0.034349	0.03711	16	3620000000	16949712	30344	723746
002246	2019	泸州市	1	2	3	49	2.33433	3.51841	0.034378	0.039779	17	3920000000	20810000	51891	791341
002246	2020	泸州市	1	7	8	48	2.30041	3.79727	0.019397	0.021468	18	4207000000	21570000	43944	816570
002246	2021	泸州市	5	0	5	57	2.13467	4.23738	0.021181	0.02518	19	4540000000	24060000	47668	829934
002250	2005	台州市				58	0.692978	10.169	0.091381	0.378776	4		12517703	5717	223667
002250	2006	台州市					0.64327	9.66687	0.099278	0.426855	5
002250	2007	台州市				26	0.517102	6.77935	0.073971	0.308673	6		17218413	32356	332682
002250	2008	台州市	0	0	0	31	1.10476	4.90996	0.067979	0.06061	7	1106000000	19652660	40669	390568
002250	2009	台州市	0	0	0	42	1.01015	4.65881	0.10174	0.131803	8	1274000000	20404529	45914	449578
002250	2010	台州市	0	0	0	46	0.973208	4.52786	0.119026	0.211097	9	1705000000	24264533	57589	515679
002250	2011	台州市	0	0	0	58	1.50535	4.17301	0.107654	0.165379	10	2762000000	27544144	56423	623131
002250	2012	台州市	0	0	0	70	1.62973	4.06218	0.095465	0.173712	11	3849000000	29112616	78933	739748
002250	2013	台州市	0	0	0	58	1.46256	4.14863	0.098595	0.168799	12	4603000000	31533369	88293	776018
002250	2014	台州市	0	0	0	61	1.34579	3.72867	0.096394	0.152211	13	5797000000	33873783	98099	838763
002250	2015	台州市	0	0	0	127	1.64662	3.19385	0.101585	0.149675	14	6345000000	35538533	167047	986283
002250	2016	台州市	1	3	4	81	2.25015	2.44967	0.044855	0.04413	15	6001000000	38986594	115254	1084686
002250	2017	台州市	0	0	0	44	2.39453	2.80957	0.023983	0.020807	16	8653000000	43882200	137217	1226156
002250	2018	台州市	0	0	0	45	1.2829	2.49218	0.005451	0.005002	17	8624000000	48746696	169642	1345144
002250	2019	台州市	2	3	5	29	1.51032	1.6058	0.020391	0.025732	18	9611000000	51340000	287879	1473112
002250	2020	台州市	0	0	0	25	1.28026	1.64331	0.012835	0.014618	19	10410000000	52630000	175336	1491485
002250	2021	台州市	0	0	0	29	1.02498	2.13704	0.025549	0.045739	20	12640000000	57860000	221466	1581500
002266	2005	杭州市				44	0.884993	8.22281	0.030507	0.558124	1		29426519	9508	363360
002266	2006	杭州市				40	0.766895	9.69135	0.062581	1.31055	2		34415068	12028	422128
002266	2007	杭州市				21	1.0208	2.80513	0.107435	0.55687	3		41001722	121559	627460
002266	2008	杭州市	0	0	0	84	1.89901	4.07305	0.087072	0.118223	4	1380000000	47811649	185485	742531
002266	2009	杭州市	0	0	0	42	1.6819	3.61372	0.077465	0.113004	5	1643000000	50875530	220721	862769
002266	2010	杭州市	0	0	0	98	1.8316	2.73778	0.06618	0.100757	6	2081000000	59491687	288559	1058828
002266	2011	杭州市	0	0	0	139	1.81577	2.45366	0.085424	0.120555	7	2147000000	70190579	349228	1320537
002266	2012	杭州市	0	1	1	77	1.66254	0.956761	0.05284	0.093159	8	2501000000	78020058	401878	1469766
002266	2013	杭州市	1	2	3	75	1.39834	0.58418	0.021127	0.006988	9	4244000000	83435193	462600	1624445
002266	2014	杭州市	0	0	0	83	1.22273	0.642483	0.020763	0.022373	10	5050000000	92061633	524082	1826924
002266	2015	杭州市	1	4	5	58	1.54272	0.696324	0.019288	0.026391	11	5212000000	100500000	701490	2234425
002266	2016	杭州市	4	25	29	90	0.952845	0.962099	0.018471	0.030844	12	6725000000	113100000	749190	2530114
002266	2017	杭州市	2	4	6	66	0.965066	0.86178	0.016181	0.02696	13	7747000000	126000000	923236	2792968
002266	2018	杭州市	4	7	11	68	0.802698	0.928049	0.01581	0.026118	14	8409000000	135100000	1182090	3154350
002266	2019	杭州市	9	13	22	61	0.829674	0.922879	0.023721	0.041068	15	7647000000	153700000	1481879	3635648
002266	2020	杭州市	10	13	23	48	1.03492	1.29815	0.085334	0.175174	16	18720000000	161100000	1443254	4033432
002266	2021	杭州市	4	2	6	61	1.26886	1.60832	0.111689	0.236058	17	20780000000	181100000	1796737	4662642
002268	2005	成都市				38	1.97718	1.63394	0.105245	0.250014	7		23707644	5485	211555
002268	2006	成都市				47	2.11898	3.20349	0.103969	0.23587	8		27504776	7062	275138
002268	2007	成都市				45	2.51801	3.21607	0.149057	0.327422	9		33241677	61930	494837
002268	2008	成都市	0	0	0	50	6.20786	1.69073	0.087475	0.074975	10	455000000	39009857	85042	687000
002268	2009	成都市	0	0	0	45	5.54472	2.04117	0.085063	0.103792	11	494300000	45026032	92646	796866
002268	2010	成都市	0	0	0	46	3.82202	1.88966	0.104308	0.096315	12	673400000	55513336	106972	977300
002268	2011	成都市	1	1	2	53	4.36972	2.66435	0.115186	0.151719	13	779200000	68545786	147010	1178379
002268	2012	成都市	0	1	1	60	3.87406	1.74031	0.011686	0.013467	14	830300000	81389438	190863	1622941
002268	2013	成都市	5	9	14	85	3.70196	4.26297	0.039758	0.05636	15	894200000	91088904	205998	1790200
002268	2014	成都市	2	1	3	66	2.73558	4.9133	0.064811	0.101777	16	1930000000	100600000	253590	1830552
002268	2015	成都市	0	0	0	62	1.56546	5.07369	0.061958	0.09041	17	2624000000	108000000	390170	2283411
002268	2016	成都市	0	0	0	52	1.05622	6.05063	0.047391	0.106451	18	3649000000	121700000	462043	2275985
002268	2017	成都市	1	0	1	56	3.10684	6.55388	0.030807	0.031825	19	5754000000	138900000	532565	2505824
002268	2018	成都市	0	0	0	102	2.61019	4.0506	0.020012	0.025769	20	6220000000	153400000	730705	2658194
002268	2019	成都市	1	0	1	55	3.11042	4.88514	0.026686	0.032072	21	5957000000	170100000	1057709	2883936
002268	2020	成都市	0	0	0	49	2.6237	3.23464	0.025068	0.031863	22	6480000000	177200000	1096375	3277272
002268	2021	成都市	2	2	4	64	2.58389	1.78768	0.033777	0.040479	23	7066000000	199200000	1872835	3574771
002270	2005	济南市				41	1.97561	1.78852	0.210715	0.486357	3		18766071	3713	596470
002270	2006	济南市				83	2.08787	1.45413	0.152929	0.291699	4		21850856	3737	175935
002270	2007	济南市				53	1.16549	1.65701	0.144603	0.539147	5		25628135	40516	215801
002270	2008	济南市	0	0	0	57	3.27776	1.57877	0.079506	0.090436	6	709400000	30174243	45062	328570
002270	2009	济南市	0	0	0	34	3.33579	2.35251	0.082571	0.063509	7	751700000	33513645	52625	368010
002270	2010	济南市	0	1	1	36	2.15554	1.38194	0.031299	0.020574	8	818200000	39105271	62138	503295
002270	2011	济南市	0	0	0	74	1.87988	1.72474	0.033274	0.03609	9	805800000	44062900	75550	652914
002270	2012	济南市	0	0	0	56	1.91135	1.39296	0.023055	0.017049	10	826600000	48036762	101185	819974
002270	2013	济南市	0	0	0	37	2.16488	2.30418	0.022852	0.015882	11	811900000	52301948	108807	889605
002270	2014	济南市	0	0	0	63	2.71388	2.18048	0.023941	0.015329	12	767500000	57705966	95983	932184
002270	2015	济南市	0	1	1	62	4.60891	1.26162	0.099948	0.132055	13	2033000000	61002320	114769	1163590
002270	2016	济南市	0	1	1	90	4.69323	1.32501	0.102948	0.142451	14	2275000000	65361165	118638	1308610
002270	2017	济南市	0	0	0	78	2.69993	3.09637	0.096199	0.156049	15	3173000000	71516300	128982	1433433
002270	2018	济南市	0	0	0	80	2.92803	1.57635	0.042285	0.076751	16	4050000000	78565600	210425	1530697
002270	2019	济南市	0	0	0	54	4.48931	1.46082	0.041001	0.06816	17	3842000000	94430000	431758	1858212
002270	2020	济南市	2	2	4	80	4.73616	1.9051	0.072209	0.122984	18	4064000000	101400000	396473	2110114
002270	2021	济南市	0	0	0	107	3.06403	2.04403	0.102759	0.160403	19	4097000000	114300000	411774	2131020
002272	2005	自贡市				54	0.88163	1.83612	0.0724	0.279178	8		2739544	910	33127
002272	2006	自贡市				51	1.10465	2.13579	0.109674	0.375054	9		3199990	1122	45420
002272	2007	自贡市				52	1.32581	3.08989	0.126174	0.467944	10		3941538	4444	72158
002272	2008	自贡市	0	0	0	37	2.33439	1.50305	0.079707	0.046162	11	630800000	4868510	6056	86358
002272	2009	自贡市	0	1	1	46	1.73096	1.36825	0.073027	0.087418	12	828500000	5410487	6094	100515
002272	2010	自贡市	0	0	0	27	1.72771	1.7264	0.046482	0.07667	13	1091000000	6477251	6954	127670
002272	2011	自贡市	0	1	1	48	1.64957	1.79554	0.045768	0.055342	14	1258000000	7803591	8289	140712
002272	2012	自贡市	5	5	10	32	2.9185	1.98053	0.008133	0.006205	15	1719000000	8847971	13187	222044
002272	2013	自贡市	1	1	2	43	1.8762	2.78533	-0.014801	-0.023586	16	1975000000	10016028	21237	227849
002272	2014	自贡市	2	0	2	28	2.00466	2.63575	0.005623	0.008764	17	1886000000	10734046	32228	232035
002272	2015	自贡市	0	3	3	37	2.09902	3.71716	-0.039045	-0.055584	18	1738000000	11431113	34485	301428
002272	2016	自贡市	0	0	0	49	2.56102	3.03749	0.008877	0.012617	19	1639000000	12345637	18662	299877
002272	2017	自贡市	1	1	2	44	2.97133	2.86005	0.004057	0.005458	20	1571000000	13120700	19106	363630
002272	2018	自贡市	3	6	9	72	2.57437	2.46273	0.02479	0.037331	21	1786000000	14067131	35490	382716
002272	2019	自贡市	1	2	3	85	2.78825	2.60258	0.035406	0.052324	22	1854000000	14280000	58264	427373
002272	2020	自贡市	2	2	4	65	1.64683	1.14441	0.025501	0.05368	23	2824000000	14580000	41024	425779
002272	2021	自贡市	0	0	0	93	1.38457	2.93694	0.019434	0.025096	24	3003000000	16010000	30094	394264
002273	2005	台州市				58	0.893372	3.10571	0.186411	0.732357			12517703	5717	223667
002273	2006	台州市					1.02135	3.59195	0.149858	0.584207	0
002273	2007	台州市				26	0.730724	5.46736	0.209157	0.771673	1		17218413	32356	332682
002273	2008	台州市	0	0	0	31	7.9246	5.51393	0.112963	0.077835	2	421500000	19652660	40669	390568
002273	2009	台州市	0	0	0	42	9.69282	4.96396	0.122437	0.032671	3	463400000	20404529	45914	449578
002273	2010	台州市	0	0	0	46	5.38426	4.64391	0.166562	0.237072	4	551200000	24264533	57589	515679
002273	2011	台州市	0	0	0	58	10.3746	2.39323	0.117327	0.067694	5	1058000000	27544144	56423	623131
002273	2012	台州市	0	0	0	70	6.1861	2.98358	0.127288	0.104503	6	1187000000	29112616	78933	739748
002273	2013	台州市	0	0	0	58	7.35113	3.27779	0.093289	0.074117	7	1247000000	31533369	88293	776018
002273	2014	台州市	0	1	1	61	2.85109	3.55383	0.087003	0.074358	8	1798000000	33873783	98099	838763
002273	2015	台州市	0	0	0	127	5.1882	4.58534	0.049374	0.041723	9	3086000000	35538533	167047	986283
002273	2016	台州市	0	0	0	81	3.91214	6.06815	0.075863	0.070054	10	3404000000	38986594	115254	1084686
002273	2017	台州市	1	0	1	44	4.35825	6.02306	0.070349	0.091075	11	5154000000	43882200	137217	1226156
002273	2018	台州市	0	1	1	45	4.59255	5.56797	0.084455	0.108878	12	5675000000	48746696	169642	1345144
002273	2019	台州市	0	1	1	29	3.43839	5.62404	0.078114	0.0866	13	6391000000	51340000	287879	1473112
002273	2020	台州市	2	1	3	25	2.20212	4.78587	0.061346	0.037952	14	7513000000	52630000	175336	1491485
002273	2021	台州市	0	0	0	29	3.86354	5.27729	0.046895	0.02229	15	9835000000	57860000	221466	1581500
002278	2006	上海市				78	1.63162	1.38292	0.142093	0.406195	13		103700000	202682	2054600
002278	2007	上海市				61	1.6911	1.22544	0.156366	0.607644	14		121900000	1057666	2833335
002278	2008	上海市				75	1.69565	1.41446	0.147524	0.484948	15		137000000	1202741	3260627
002278	2009	上海市	0	1	1	64	6.30469	1.16788	0.062145	0.050035	16	1250000000	150500000	2153111	3469520
002278	2010	上海市	1	1	2	15	7.39832	1.48572	0.061254	0.042927	17	1279000000	171700000	2020326	4172775
002278	2011	上海市	1	0	1	72	4.2611	1.20808	0.053756	0.024189	18	1491000000	192000000	2184975	5492393
002278	2012	上海市	0	0	0	57	3.77785	1.71637	0.033589	0.011156	19	1555000000	201800000	2454279	6489517
002278	2013	上海市	1	2	3	42	3.74581	2.10418	0.035042	0.010524	20	1589000000	216000000	2576603	6795414
002278	2014	上海市	3	2	5	59	2.85599	1.39227	0.030304	0.02123	21	1897000000	235700000	2622913	6955284
002278	2015	上海市	0	1	1	52	3.40802	1.25144	0.008484	0.012215	22	1748000000	251200000	2718505	7673169
002278	2016	上海市	2	2	4	55	3.10703	0.961292	-0.06334	-0.08345	23	1624000000	281800000	3417109	8409686
002278	2017	上海市	0	0	0	53	2.74359	1.06661	0.010222	0.01432	24	1571000000	306300000	3898971	8741040
002278	2018	上海市	0	1	1	78	2.59217	1.20287	0.02101	0.014074	25	1642000000	326800000	4263655	9179869
002278	2019	上海市	0	0	0	46	2.76998	1.21584	0.030418	0.027212	26	1641000000	381600000	3895424	9956956
002278	2020	上海市	3	4	7	48	2.61212	1.1987	0.020582	0.014448	27	1721000000	387000000	4061978	10005937
002278	2021	上海市	0	0	0	52	2.34195	1.50418	0.028504	0.028171	28	1771000000	432200000	4227023	10394696
002282	2006	石家庄市				48	1.2987	2.39138	0.128329	0.305853	8		20266320	4542	268570
002282	2007	石家庄市				35	1.44691	2.38529	0.144884	0.339114	9		23607230	31567	402666
002282	2008	石家庄市				50	1.61986	2.32831	0.130838	0.274482	10		28383712	40922	491523
002282	2009	石家庄市	0	0	0	44	9.03798	2.50504	0.066881	0.006019	11	847000000	30012797	38732	612552
002282	2010	石家庄市	0	0	0	43	8.94642	2.23623	0.077356	0.030754	12	864900000	34010186	45021	700086
002282	2011	石家庄市	0	0	0	36	3.00954	2.22248	0.06175	0.058308	13	1087000000	40826833	63205	875153
002282	2012	石家庄市	0	0	0	43	1.45155	2.21359	0.006278	-0.004742	14	1201000000	45002098	75058	1092790
002282	2013	石家庄市	1	0	1	82	2.54183	2.57956	0.014942	0.006276	15	1080000000	48636583	80065	1161551
002282	2014	石家庄市	0	0	0	84	2.8342	2.33027	0.030183	0.010194	16	1014000000	51702653	72908	1200899
002282	2015	石家庄市	0	0	0	87	2.30141	1.86897	0.006368	-0.004517	17	1036000000	54405988	90482	1361602
002282	2016	石家庄市	0	0	0	70	2.50869	1.88416	0.01212	0.002928	18	1030000000	59277293	122300	1591856
002282	2017	石家庄市	1	1	2	81	1.66654	1.42046	0.021702	0.005587	19	2354000000	61770284	100610	1676709
002282	2018	石家庄市	0	0	0	43	1.94894	2.04312	0.032597	0.035474	20	2644000000	60826180	118720	1971155
002282	2019	石家庄市	0	0	0	64	2.08463	2.33706	0.026366	0.020953	21	2740000000	58100000	123373	2144377
002282	2020	石家庄市	0	1	1	75	1.75635	2.32583	0.038324	0.035755	22	3496000000	59350000	152812	2185270
002282	2021	石家庄市	0	0	0	74	3.90324	2.31598	0.059212	0.045494	23	3879000000	64900000	153639	2269961
002283	2006	威海市				45	0.859233	2.86357	0.040735	0.090397			13685270	1266	120004
002283	2007	威海市				55	0.938348	3.12328	0.074352	0.241395	0		15834545	29323	170000
002283	2008	威海市				52	0.772152	2.50998	0.081112	0.233371	1		17803493	36310	208452
002283	2009	威海市	0	0	0	65	2.56677	2.41131	0.063917	0.076143	2	1962000000	17803493	38934	237023
002283	2010	威海市	0	0	0	54	1.79034	3.44957	0.100376	0.138685	3	2369000000	19447000	56150	317136
002283	2011	威海市	0	0	0	102	2.0288	1.81924	0.051869	0.06968	4	4074000000	21109500	56267	392778
002283	2012	威海市	0	0	0	74	1.2899	1.40786	0.014303	0.018494	5	4437000000	23378600	69604	491796
002283	2013	威海市	0	0	0	59	1.14074	1.94328	0.021601	0.029058	6	4655000000	25496900	86661	548148
002283	2014	威海市	0	0	0	64	1.08365	1.79234	0.028069	0.039962	7	4929000000	27903400	96746	591246
002283	2015	威海市	0	0	0	64	1.15454	2.51768	0.032012	0.039754	8	4786000000	30015700	122039	692775
002283	2016	威海市	0	1	1	67	1.23731	2.37365	0.039124	0.05233	9	5124000000	32122000	127987	751238
002283	2017	威海市	0	0	0	39	1.29135	2.78134	0.054598	0.083857	10	6253000000	35129100	150309	805473
002283	2018	威海市	0	0	0	91	1.41496	2.59933	0.053877	0.079053	11	6394000000	36414800	127487	826470
002283	2019	威海市	0	0	0	86	1.52657	2.50142	0.051892	0.073849	12	6818000000	29640000	127260	829781
002283	2020	威海市	0	0	0	77	1.51923	2.46631	0.062363	0.098011	13	8133000000	30180000	72522	854240
002283	2021	威海市	0	0	0	63	1.56984	2.33976	0.060862	0.083127	14	8876000000	34640000	66588	854521
002284	2006	杭州市				40	0.974862	5.16211	0.059192	0.186195	6		34415068	12028	422128
002284	2007	杭州市				21	0.936847	6.44655	0.07067	0.237284	7		41001722	121559	627460
002284	2008	杭州市				84	0.92383	5.96922	0.049844	0.142018	8		47811649	185485	742531
002284	2009	杭州市	0	0	0	42	1.80207	6.27576	0.05634	0.090618	9	1678000000	50875530	220721	862769
002284	2010	杭州市	0	0	0	98	1.71815	6.49952	0.068134	0.116015	10	1828000000	59491687	288559	1058828
002284	2011	杭州市	0	0	0	139	1.38358	5.03578	0.039814	0.053942	11	2113000000	70190579	349228	1320537
002284	2012	杭州市	1	1	2	77	1.27949	5.79224	0.038925	0.054501	12	2254000000	78020058	401878	1469766
002284	2013	杭州市	0	0	0	75	1.19084	5.46058	0.054111	0.098962	13	2613000000	83435193	462600	1624445
002284	2014	杭州市	0	0	0	83	1.75093	5.31112	0.043154	0.060805	14	4198000000	92061633	524082	1826924
002284	2015	杭州市	0	0	0	58	1.5681	5.45946	0.034968	0.02936	15	4252000000	100500000	701490	2234425
002284	2016	杭州市	0	0	0	90	1.28098	4.22508	0.030821	0.029584	16	4918000000	113100000	749190	2530114
002284	2017	杭州市	0	0	0	66	1.54277	4.32661	0.014091	0.004962	17	6252000000	126000000	923236	2792968
002284	2018	杭州市	1	3	4	68	1.60279	4.98353	0.002165	0.004504	18	5857000000	135100000	1182090	3154350
002284	2019	杭州市	2	6	8	61	1.58661	4.64368	-0.016211	-0.034358	19	5903000000	153700000	1481879	3635648
002284	2020	杭州市	0	2	2	48	1.81703	4.27057	0.003122	0.006442	20	5539000000	161100000	1443254	4033432
002284	2021	杭州市	5	1	6	61	1.78006	4.84993	0.007867	-0.010053	21	5869000000	181100000	1796737	4662642
002297	2006	长沙市				30	1.2339	1.13657	0.042087	0.096342	5		17989572	3937	167823
002297	2007	长沙市				28	1.18898	2.13155	0.070576	0.136542	6		21902548	74914	313728
002297	2008	长沙市				42	1.2788	1.58688	0.059223	0.110157	7		30009795	95490	388728
002297	2009	长沙市	0	0	0	35	3.62565	1.60129	0.038127	0.040304	8	721900000	37447641	107816	471281
002297	2010	长沙市	0	0	0	62	2.46934	1.38234	0.032848	0.046855	9	825200000	45470573	133275	539336
002297	2011	长沙市	0	0	0	53	1.84878	1.14644	0.038698	0.063149	10	990700000	56193285	154252	723656
002297	2012	长沙市	0	0	0	39	1.29357	1.11377	0.018469	0.022168	11	1153000000	63999097	167458	1166756
002297	2013	长沙市	0	0	0	69	1.58301	1.17866	-0.016882	-0.027439	12	1967000000	71531346	202244	1187445
002297	2014	长沙市	0	0	0	51	1.82108	1.20755	0.004805	0.007093	13	1737000000	78248074	224570	1260751
002297	2015	长沙市	0	0	0	60	1.29249	0.974888	-0.07978	-0.117815	14	1750000000	85101328	241731	1444932
002297	2016	长沙市	0	0	0	39	1.87368	1.20534	0.003873	0.005622	15	2388000000	93569088	246112	1567751
002297	2017	长沙市	0	0	0	44	1.82782	1.17142	-0.029169	-0.039987	16	2254000000	102100000	293220	1772617
002297	2018	长沙市	0	0	0	67	2.34736	1.09424	0.012636	0.01802	17	2192000000	110000000	361871	1946010
002297	2019	长沙市	0	0	0	69	2.64767	0.8417	-0.087997	-0.106948	18	1892000000	115700000	492477	2111796
002297	2020	长沙市	0	0	0	76	2.3515	0.760472	0.015434	0.022851	19	2049000000	121400000	554502	2310537
002297	2021	长沙市	0	0	0	67	3.9267	0.80332	0.008311	0.010566	20	2614000000	132700000	687933	2559903
002299	2006	南平市					0.474781	6.02484	0.052825	0.13619	0
002299	2007	南平市					0.39272	5.5798	0.148053	0.419774	1
002299	2008	南平市				52	0.489666	5.42137	0.123927	0.37407	2		5591439	7198	129284
002299	2009	南平市	0	0	0	10	1.64128	4.88436	0.091955	0.087108	3	2179000000	6216534	8686	158993
002299	2010	南平市	0	0	0	44	1.01587	4.83931	0.086784	0.109158	4	3204000000	7286525	10074	177679
002299	2011	南平市	0	0	0	61	1.5458	3.97759	0.093607	0.048274	5	5043000000	8943055	12923	209918
002299	2012	南平市	0	0	0	58	0.935849	5.38082	-0.005162	-0.009757	6	6629000000	9967580	14619	301275
002299	2013	南平市	0	0	0	52	0.481295	4.75849	-0.03191	-0.071894	7	8201000000	11058215	17162	323292
002299	2014	南平市	0	0	0	70	0.441866	4.31985	0.003783	0.010539	8	10040000000	12325593	19173	361748
002299	2015	南平市	0	0	0	61	0.470001	4.80098	-0.045529	-0.082098	9	10960000000	13395148	19266	436642
002299	2016	南平市	0	0	0	77	0.511641	4.06336	0.053064	0.018965	10	12860000000	14577378	18099	463089
002299	2017	南平市	0	0	0	79	0.471461	5.09372	0.020132	0.042349	11	13200000000		31004	501458
002299	2018	南平市	0	0	0	85	0.675358	5.0019	0.105844	0.040067	12	14660000000	17925130	36957	555951
002299	2019	南平市	0	0	0	89	0.942901	5.0711	0.269597	0.639774	13	15280000000	19920000	33879	570662
002299	2020	南平市	0	0	0	93	0.661995	4.72656	0.13675	0.272941	14	14930000000	20070000	34908	576477
002299	2021	南平市	0	0	0	98	0.668413	5.2342	0.026542	0.008042	15	17040000000	21180000	26139	579218
002300	2006	南平市					1.19454	4.60584	0.107138	0.435495	12
002300	2007	南平市					1.07131	5.875	0.08362	0.342202	13
002300	2008	南平市				52	1.04322	12.0197	0.065467	0.220452	14		5591439	7198	129284
002300	2009	南平市	0	0	0	10	2.75881	6.65402	0.072622	0.021182	15	1497000000	6216534	8686	158993
002300	2010	南平市	0	0	0	44	1.58125	5.58727	0.064285	0.033742	16	1965000000	7286525	10074	177679
002300	2011	南平市	0	1	1	61	1.17545	6.75734	0.050896	0.027008	17	2542000000	8943055	12923	209918
002300	2012	南平市	0	0	0	58	1.07263	8.21541	0.053485	0.028133	18	2580000000	9967580	14619	301275
002300	2013	南平市	0	0	0	52	1.04278	7.11465	0.056547	0.022763	19	2606000000	11058215	17162	323292
002300	2014	南平市	0	0	0	70	1.02789	8.49436	0.063016	0.039688	20	2778000000	12325593	19173	361748
002300	2015	南平市	0	0	0	61	0.968992	6.96124	0.062158	0.080584	21	3048000000	13395148	19266	436642
002300	2016	南平市	0	3	3	77	1.05717	9.20054	0.053678	0.037758	22	3072000000	14577378	18099	463089
002300	2017	南平市	0	0	0	79	0.974373	10.2236	0.034181	0.009451	23	3240000000		31004	501458
002300	2018	南平市	0	0	0	85	0.956984	8.43921	0.031976	0.041929	24	3816000000	17925130	36957	555951
002300	2019	南平市	0	0	0	89	1.04658	11.5699	0.052441	0.094281	25	3945000000	19920000	33879	570662
002300	2020	南平市	0	0	0	93	1.51165	13.9555	0.055183	0.090149	26	4009000000	20070000	34908	576477
002300	2021	南平市	0	0	0	98	1.53747	17.6964	0.042253	0.05252	27	4377000000	21180000	26139	579218
002319	2006	珠海市				50	1.58386	4.9197	0.143629	0.36131	10		7477029	4996	95803
002319	2007	珠海市				51	1.47466	5.74423	0.161713	0.484656	11		8959010	20801	166040
002319	2008	珠海市				50	1.84384	5.93882	0.133737	0.289997	12		9920616	30006	202746
002319	2009	珠海市	0	0	0	52	4.86938	3.55325	0.06714	0.066084	13	606800000	10386627	39795	232402
002319	2010	珠海市	0	0	0	56	3.72807	3.01859	0.045473	0.041922	14	697000000	12085958	56984	259700
002319	2011	珠海市	0	1	1	55	2.57085	3.82502	0.02062	0.020033	15	766800000	14049305	73453	315520
002319	2012	珠海市	0	0	0	90	2.37543	3.61607	0.029431	0.022361	16	763100000	15037642	88312	438581
002319	2013	珠海市	0	0	0	68	1.44006	4.56736	0.024081	0.033422	17	1040000000	16623757	121303	510801
002319	2014	珠海市	0	0	0	46	1.5133	4.60737	0.009333	0.01183	18	954600000	18672129	125185	490867
002319	2015	珠海市	0	0	0	63	0.686148	4.32031	0.003949	0.006627	19	1197000000	20254111	286324	528762
002319	2016	珠海市	0	0	0	62	0.570109	4.84359	0.007735	0.018468	20	1126000000	22263708	352358	572555
002319	2017	珠海市	0	0	0	39	0.563672	5.52694	0.009745	0.015317	21	1093000000	26751800	453039	742206
002319	2018	珠海市	0	0	0	57	0.465434	7.36639	-0.03523	-0.072336	22	957900000	29147350	455217	764116
002319	2019	珠海市	0	0	0	60	0.443639	6.39512	-0.445262	-0.674978	23	654700000	34360000	488867	1042080
002319	2020	珠海市	0	0	0	32	0.48317	4.94023	0.011667	0.054251	24	626500000	34820000	515050	1104658
002319	2021	珠海市	0	0	0	61	0.513376	5.55965	-0.056636	-0.259315	25	655900000	38820000	495071	1149756
002322	2006	宁波市				84	1.62327	2.83605	0.249098	1.16294			28744435	11732	369947
002322	2007	宁波市				84	1.77808	3.03654	0.293434	0.89994	0		34350042	152480	590599
002322	2008	宁波市				57	2.35899	1.57863	0.208027	0.4362	1		39640472	155104	671416
002322	2009	宁波市	0	0	0	44	26.7458	1.34365	0.085295	0.051964	2	887300000	43293025	169678	771087
002322	2010	宁波市	0	0	0	60	12.5154	1.99464	0.070353	0.055184	3	940800000	51630017	221455	892738
002322	2011	宁波市	0	7	7	70	10.2953	1.9368	0.078849	0.076031	4	1016000000	60592409	281531	1176706
002322	2012	宁波市	2	10	12	69	14.7674	1.95091	0.089897	0.089259	5	1172000000	65822064	324076	1417046
002322	2013	宁波市	0	2	2	46	18.0124	1.61718	0.102599	0.092068	6	1293000000	71288672	375758	1484777
002322	2014	宁波市	2	0	2	72	15.851	1.29303	0.045757	0.003161	7	1320000000	76102816	428212	1596238
002322	2015	宁波市	10	3	13	42	3.86575	1.00921	0.03255	0.023424	8	3262000000	80036103	473092	1906754
002322	2016	宁波市	5	0	5	73	4.15491	1.56787	0.046052	0.010121	9	3261000000	86864911	566227	1983694
002322	2017	宁波市	1	0	1	77	4.00589	1.09513	0.07967	0.053456	10	3494000000	98420600	587880	2146045
002322	2018	宁波市	1	1	2	45	2.17786	1.72763	0.072601	0.020203	11	3529000000	107500000	782647	2235538
002322	2019	宁波市	3	0	3	46	1.81846	1.63763	0.083229	0.025232	12	3741000000	119900000	1241564	2514461
002322	2020	宁波市	1	1	2	43	2.30017	2.13634	0.063566	-0.007664	13	3682000000	124100000	1125943	2695754
002322	2021	宁波市	2	0	2	67	2.99213	2.25782	0.021206	-0.002007	14	3349000000	146000000	1312319	2844358
002326	2006	临海市					0.950633	3.80075	0.161948	0.803959
002326	2007	临海市					0.89995	1.9664	0.097777	0.405239	0
002326	2008	临海市					1.059	2.68215	0.093712	0.303404	1
002326	2009	临海市	0	0	0		2.74523	2.64518	0.045308	0.020318	2	1263000000
002326	2010	临海市	0	0	0		2.01354	2.0141	0.047201	0.070832	3	1236000000
002326	2011	临海市	0	0	0		1.17286	1.54892	0.038259	0.068928	4	1664000000
002326	2012	临海市	0	0	0		0.971633	1.96971	0.036411	0.039713	5	1763000000
002326	2013	临海市	0	0	0		0.801066	1.60124	0.009628	0.018241	6	1946000000
002326	2014	临海市	0	0	0		1.57515	2.07519	0.03296	0.032534	7	2518000000
002326	2015	临海市	0	0	0		1.03158	2.45714	0.041703	0.052536	8	3437000000
002326	2016	临海市	0	0	0		0.90267	2.60831	0.061804	0.147463	9	4465000000
002326	2017	临海市	5	0	5		0.926697	3.16899	0.031913	0.039038	10	5864000000
002326	2018	临海市	4	0	4		0.837101	3.67772	0.064824	0.157783	11	6648000000
002326	2019	临海市	1	0	1		0.88973	3.38451	0.037947	0.084034	12	6866000000
002326	2020	临海市	0	0	0		0.872931	3.2015	0.010031	0.022878	13	7745000000
002326	2021	临海市	0	1	1		0.752535	2.44044	0.034163	0.070072	14	9724000000
002328	2006	上海市				78	1.58072	11.1059	0.216898	0.577216	9		103700000	202682	2054600
002328	2007	上海市				61	1.73487	8.50455	0.173998	0.418522	10		121900000	1057666	2833335
002328	2008	上海市				75	2.49832	10.1474	0.177437	0.329965	11		137000000	1202741	3260627
002328	2009	上海市	0	0	0	64	9.58321	8.93723	0.085801	0.076664	12	2405000000	150500000	2153111	3469520
002328	2010	上海市	0	0	0	15	9.75683	12.1335	0.065729	0.031674	13	2394000000	171700000	2020326	4172775
002328	2011	上海市	0	0	0	72	6.32528	11.0095	0.022359	0.00644	14	2701000000	192000000	2184975	5492393
002328	2012	上海市	0	0	0	57	4.1126	10.4747	0.014703	0.012144	15	2993000000	201800000	2454279	6489517
002328	2013	上海市	0	0	0	42	2.21971	7.21311	0.024975	0.031923	16	3697000000	216000000	2576603	6795414
002328	2014	上海市	0	0	0	59	2.13899	7.28524	0.04044	0.051334	17	3874000000	235700000	2622913	6955284
002328	2015	上海市	0	0	0	52	2.07019	7.6446	0.039032	0.05063	18	3888000000	251200000	2718505	7673169
002328	2016	上海市	0	0	0	55	1.64866	6.50322	0.045898	0.064632	19	4038000000	281800000	3417109	8409686
002328	2017	上海市	1	0	1	53	1.73858	7.71112	0.042925	0.056213	20	3996000000	306300000	3898971	8741040
002328	2018	上海市	0	0	0	78	1.6946	7.3446	0.045872	0.046402	21	3944000000	326800000	4263655	9179869
002328	2019	上海市	0	0	0	46	1.82635	7.64706	0.043506	0.025606	22	3996000000	381600000	3895424	9956956
002328	2020	上海市	0	0	0	48	1.5674	4.64366	0.042089	0.033316	23	4737000000	387000000	4061978	10005937
002328	2021	上海市	0	0	0	52	1.5774	4.44448	0.081989	0.114055	24	5452000000	432200000	4227023	10394696
002335	2006	厦门市				25	1.2771	3.0018	0.040838	0.103859	7		11680229	5935	163845
002335	2007	厦门市				26	1.30874	4.91727	0.081397	0.254519	8		13878520	64953	270357
002335	2008	厦门市				42	1.62132	4.55099	0.130508	0.339538	9		15600218	83370	339324
002335	2009	厦门市				40	1.82094	4.41881	0.170101	0.294742	10	410900000	17372349	83952	377230
002335	2010	厦门市	0	1	1	63	3.07303	3.69997	0.083606	0.03974	11	1116000000	20600737	95969	433820
002335	2011	厦门市	2	2	4	45	2.96254	4.01928	0.089214	0.104032	12	1218000000	25393132	121892	583700
002335	2012	厦门市	4	9	13	27	2.60912	5.12225	0.069614	0.066922	13	1360000000	28170697	138129	707102
002335	2013	厦门市	3	4	7	32	2.25215	4.37272	0.073863	0.08349	14	1543000000	30181565	163750	794507
002335	2014	厦门市	15	8	23	43	1.78054	4.54899	0.063472	0.099533	15	2111000000	32735772	173878	890941
002335	2015	厦门市	14	5	19	45	1.30581	3.9541	0.04663	0.108079	16	3174000000	34660288	185764	1018751
002335	2016	厦门市	21	16	37	54	2.4151	4.33865	0.03278	0.000759	17	5035000000	37842662	212673	1090629
002335	2017	厦门市	31	22	53	69	1.40725	5.80534	0.070954	0.045987	18	6207000000		237386	1231528
002335	2018	厦门市	41	29	70	35	1.27384	5.01631	0.012108	-0.048778	19	7516000000	47914131	285559	1363853
002335	2019	厦门市	59	14	73	45	1.28823	6.38252	0.027619	0.015763	20	7832000000	59950000	384332	1476725
002335	2020	厦门市	77	21	98	40	1.13227	6.63769	0.0469	0.077864	21	8329000000	63840000	412243	1599003
002335	2021	厦门市	41	0	41	40	1.26214	7.33436	0.046863	0.122885	22	9571000000	70340000	505626	1791918
002338	2006	长春市				40	1.9369	1.22876	0.087439	0.266782	5		17411922	2712	196283
002338	2007	长春市				31	3.062	3.12083	0.140234	0.341104	6		20890859	21955	324704
002338	2008	长春市				40	3.81446	2.89785	0.148942	0.30498	7		25618985	24004	409128
002338	2009	长春市				17	2.75717	1.95424	0.125773	0.094756	8	322500000	28485627	29889	481813
002338	2010	长春市	0	0	0	23	7.6389	1.83676	0.065347	0.013153	9	734600000	33290329	34947	579259
002338	2011	长春市	0	0	0	38	6.44741	1.47279	0.069815	0.016401	10	777300000	40030775	44103	721542
002338	2012	长春市	0	0	0	22	6.49596	1.52438	0.069476	0.031544	11	817100000	44566446	43835	1028074
002338	2013	长春市	0	1	1	22	5.80001	1.05696	0.081722	0.064383	12	949900000	50031808	78825	962203
002338	2014	长春市	0	0	0	22	7.70148	1.10329	0.071018	0.048939	13	964000000	53424262	70087	856005
002338	2015	长春市	0	0	0	32	7.29188	0.958762	0.050572	0.039529	14	987600000	55300345	89975	1067720
002338	2016	长春市	0	0	0	42	9.87813	0.926388	0.061139	0.043345	15	975000000	59864200	95407	1076136
002338	2017	长春市	1	1	2	40	10.337	0.909214	0.053618	0.054518	16	960200000		136176	1197032
002338	2018	长春市	0	0	0	35	12.2513	0.950133	0.044574	0.03735	17	988300000	71757117	121743	1272697
002338	2019	长春市	1	1	2	48	8.83416	0.961906	0.044076	0.037969	18	1039000000	59040000	112892	1346070
002338	2020	长春市	1	0	1	49	10.1913	1.03509	0.048675	0.035496	19	1079000000	66380000	185492	1522930
002338	2021	长春市	0	0	0	27	7.84825	1.15807	0.043488	0.042037	20	1175000000	71030000	188806	1474616
002339	2006	济南市				83	1.55034	1.86838	0.084863	0.25846	6		21850856	3737	175935
002339	2007	济南市				53	1.96762	2.35216	0.087973	0.209499	7		25628135	40516	215801
002339	2008	济南市				57	2.02522	1.80989	0.095282	0.21689	8		30174243	45062	328570
002339	2009	济南市				34	2.11611	1.68056	0.106591	0.15309	9	426600000	33513645	52625	368010
002339	2010	济南市	0	1	1	36	6.2825	2.016	0.060002	0.063668	10	952100000	39105271	62138	503295
002339	2011	济南市	2	1	3	74	3.38143	2.25394	0.059884	0.063143	11	1157000000	44062900	75550	652914
002339	2012	济南市	9	0	9	56	2.72646	2.61851	0.08344	0.112016	12	1383000000	48036762	101185	819974
002339	2013	济南市	2	0	2	37	3.60602	2.86641	0.07499	0.084068	13	1646000000	52301948	108807	889605
002339	2014	济南市	5	0	5	63	2.93531	2.54915	0.070818	0.091276	14	1993000000	57705966	95983	932184
002339	2015	济南市	24	6	30	62	2.48591	3.34676	0.069528	0.097952	15	2344000000	61002320	114769	1163590
002339	2016	济南市	29	2	31	90	2.23734	2.83848	0.035706	0.059604	16	2920000000	65361165	118638	1308610
002339	2017	济南市	30	6	36	78	2.48764	2.65138	0.027607	0.045062	17	3602000000	71516300	128982	1433433
002339	2018	济南市	26	0	26	80	1.96902	3.21837	0.024254	0.034399	18	3752000000	78565600	210425	1530697
002339	2019	济南市	30	4	34	54	2.21238	2.53892	0.01985	0.028444	19	3584000000	94430000	431758	1858212
002339	2020	济南市	49	6	55	80	2.19254	2.4786	0.017623	0.024897	20	3760000000	101400000	396473	2110114
002339	2021	济南市	13	5	18	107	1.99099	2.28753	-0.007814	-0.014111	21	3781000000	114300000	411774	2131020
002340	2006	深圳市				57	1.13029	1.80398	0.08825	0.201952	0		58135624	16769	575781
002340	2007	深圳市				69	1.45367	2.4392	0.127987	0.427531	1		68015706	498998	858440
002340	2008	深圳市				28	1.29456	2.53896	0.085682	0.218858	2		78065387	546820	1030900
002340	2009	深圳市				59	0.951966	2.62909	0.072789	0.145555	3	782800000	82013176	791591	1366266
002340	2010	深圳市	2	3	5	95	1.42151	0.774853	0.04448	0.074975	4	1926000000	95815101	998426	1245545
002340	2011	深圳市	32	4	36	104	1.61873	1.15548	0.030592	0.029139	5	3928000000	115100000	704863	1967928
002340	2012	深圳市	10	4	14	69	1.2915	0.86999	0.022718	0.048554	6	6350000000	129500000	791239	2462099
002340	2013	深圳市	4	17	21	66	1.10403	1.79582	0.02176	0.06777	7	7737000000	145000000	1329814	2877280
002340	2014	深圳市	10	14	24	72	1.13796	1.41717	0.022342	0.055627	8	11590000000	160000000	946000	3308000
002340	2015	深圳市	13	8	21	79	1.25919	1.52642	0.013717	0.028744	9	15940000000	175000000	2143182	2885520
002340	2016	深圳市	45	29	74	72	1.20481	1.8882	0.01571	0.039027	10	19070000000	194900000	4035240	4147269
002340	2017	深圳市	23	31	54	72	1.14992	1.88307	0.029324	0.075343	11	22250000000	224900000	3518252	5090971
002340	2018	深圳市	54	36	90	72	1.21385	2.23038	0.031198	0.068361	12	24960000000	242200000	5549817	5844504
002340	2019	深圳市	23	8	31	68	1.13197	2.05104	0.027924	0.059843	13	26840000000	269300000	5484249	7165514
002340	2020	深圳市	23	14	37	78	1.11388	1.7873	0.01438	0.025888	14	29710000000	276700000	3366341	8509360
002340	2021	深圳市	17	1	18	65	1.22363	2.55018	0.02793	0.054814	15	34390000000	306700000	3822518	9645583
002356	2006	深圳市				57	1.47353	1.18799	0.21364	0.831015	12		58135624	16769	575781
002356	2007	深圳市				69	2.01195	1.60692	0.19175	0.474845	13		68015706	498998	858440
002356	2008	深圳市				28	1.9895	1.48956	0.127146	0.284485	14		78065387	546820	1030900
002356	2009	深圳市				59	2.05098	1.63647	0.12556	0.062873	15	435200000	82013176	791591	1366266
002356	2010	深圳市	0	1	1	95	4.08042	1.8916	0.024779	0.006143	16	1199000000	95815101	998426	1245545
002356	2011	深圳市	0	1	1	104	3.54585	1.7612	0.017547	0.006748	17	1277000000	115100000	704863	1967928
002356	2012	深圳市	1	1	2	69	2.6845	1.99802	0.01421	0.00016	18	1418000000	129500000	791239	2462099
002356	2013	深圳市	0	1	1	66	2.58887	2.10733	0.011715	-0.003615	19	1410000000	145000000	1329814	2877280
002356	2014	深圳市	0	2	2	72	1.86976	0.764504	0.017023	0.016904	20	2358000000	160000000	946000	3308000
002356	2015	深圳市	0	0	0	79	1.78602	0.838717	0.039985	0.054336	21	2608000000	175000000	2143182	2885520
002356	2016	深圳市	0	0	0	72	1.00526	0.989601	0.035299	0.078015	22	4746000000	194900000	4035240	4147269
002356	2017	深圳市	0	8	8	72	0.92625	1.42296	0.032461	0.098712	23	7005000000	224900000	3518252	5090971
002356	2018	深圳市	0	0	0	72	0.796801	2.22526	-0.447107	-0.994668	24	4577000000	242200000	5549817	5844504
002356	2019	深圳市	0	0	0	68	0.414247	2.01179	-1.06093	-494.745	25	2308000000	269300000	5484249	7165514
002356	2020	深圳市	0	3	3	78	0.287981	1.86713	-0.662263	0.333964	26	1131000000	276700000	3366341	8509360
002356	2021	深圳市	0	0	0	65	2.50931	2.29366	0.829217	-4.43201	27	1075000000	306700000	3822518	9645583
002358	2006	长葛市					2.0258	2.12085	0.062023	0.191321	6
002358	2007	长葛市					1.95423	4.1655	0.110505	0.324646	7
002358	2008	长葛市					1.7897	3.43227	0.131438	0.369993	8
002358	2009	长葛市					1.74394	4.62985	0.127449	0.324609	9	473300000
002358	2010	长葛市	0	2	2		3.35836	3.76111	0.058326	0.054311	10	1212000000
002358	2011	长葛市	0	3	3		2.44132	3.90701	0.087836	0.107848	11	1487000000
002358	2012	长葛市	1	1	2		2.02683	2.12817	0.11147	0.153587	12	1741000000
002358	2013	长葛市	0	1	1		2.5648	1.84854	0.094643	0.124897	13	2819000000
002358	2014	长葛市	2	6	8		1.74363	1.22453	0.069083	0.090739	14	3868000000
002358	2015	长葛市	4	11	15		1.44687	1.26367	0.037202	0.08497	15	4625000000
002358	2016	长葛市	6	11	17		2.20035	2.63843	0.042385	0.054158	16	7478000000
002358	2017	长葛市	10	21	31		1.91881	3.88325	0.051491	0.067593	17	8549000000
002358	2018	长葛市	30	54	84		1.58459	2.72701	0.029832	0.037915	18	9293000000
002358	2019	长葛市	14	18	32		1.43357	1.3625	0.001674	0.002985	19	8072000000
002358	2020	长葛市	5	9	14		1.18276	1.87761	-0.140379	-0.217863	20	7035000000
002358	2021	长葛市	0	3	3		1.11977	2.57265	-0.081802	-0.138014	21	5982000000
002360	2007	忻州市				45	0.970337	4.64963	0.11021	0.268585	1
002360	2008	忻州市				54	0.848661	3.95262	0.10773	0.227539	2
002360	2009	忻州市				60	1.26772	4.23029	0.163634	0.3205	3
002360	2010	忻州市	0	0	0	40	11.3885	4.20308	0.083884	0.063359	4	627700000	4374561	8927	249340
002360	2011	忻州市	0	0	0	82	7.34702	5.70488	0.086943	0.082626	5	681700000	5545452	11537	328370
002360	2012	忻州市	0	0	0	58	1.90163	4.86712	0.084982	0.097748	6	921600000	6209439	16441	435735
002360	2013	忻州市	0	0	0	61	2.24322	5.66448	0.117386	0.166217	7	1244000000	6547321	17761	453730
002360	2014	忻州市	0	0	0	56	2.38965	6.09535	0.100663	0.106794	8	1366000000	6803394	8607	369184
002360	2015	忻州市	0	0	0	70	3.14158	5.60272	0.066203	0.046049	9	1302000000	6812356	9208	421544
002360	2016	忻州市	0	0	0	66	2.70638	6.25318	0.064812	0.050164	10	1431000000	7161357	10618	444686
002360	2017	忻州市	0	0	0	69	2.06772	7.78009	0.06765	0.040175	11	1491000000	8744923	18721	471097
002360	2018	忻州市	0	0	0	74	3.25558	8.74319	0.107884	0.105169	12	1312000000	9891298	13771	514854
002360	2019	忻州市	0	0	0	29	3.41127	7.33416	0.098532	0.080973	13	1497000000	10020000	13478	524577
002360	2020	忻州市	0	1	1	96	4.35075	12.1598	0.088311	0.095067	14	1734000000	10350000	9527	497989
002360	2021	忻州市	0	0	0	90	2.53417	9.91757	0.057635	0.090341	15	2131000000	13440000	34203	503281
002361	2007	芜湖市				33	1.22718	6.20067	0.102859	0.390407	5		5823014	18770	91785
002361	2008	芜湖市				23	1.23092	13.2196	0.126005	0.35564	6		7496460	32736	110368
002361	2009	芜湖市				34	1.47088	11.9861	0.129299	0.333407	7		9019997	72630	135531
002361	2010	芜湖市	0	0	0	45	3.12082	13.068	0.047049	0.043485	8	692400000	11085924	100092	164502
002361	2011	芜湖市	0	0	0	44	2.50944	14.3926	0.063284	0.099013	9	753800000	16582420	145933	356648
002361	2012	芜湖市	0	0	0	35	2.22681	8.3814	0.05718	0.049447	10	1045000000	18736339	203766	450780
002361	2013	芜湖市	0	1	1	37	1.85804	13.0866	0.052239	0.053757	11	1219000000	20995271	263329	507446
002361	2014	芜湖市	4	5	9	40	2.219	9.08581	0.047432	0.07915	12	1827000000	23095488	342871	508965
002361	2015	芜湖市	0	0	0	47	2.71877	8.97779	0.049785	0.044705	13	2348000000	24573234	357319	577511
002361	2016	芜湖市	0	0	0	52	2.42558	6.73273	0.064959	0.072976	14	2600000000	26994385	517841	585118
002361	2017	芜湖市	0	2	2	51	1.78046	7.52517	0.040893	0.046372	15	3174000000	29632800	574155	731657
002361	2018	芜湖市	0	3	3	63	1.44668	5.72446	0.023495	-0.002272	16	3385000000	32785317	598199	743925
002361	2019	芜湖市	1	2	3	56	1.29264	6.45058	0.036171	0.026593	17	3627000000	36180000	511512	780743
002361	2020	芜湖市	0	7	7	40	1.22979	4.67303	0.023966	0.000601	18	3541000000	37530000	544930	814159
002361	2021	芜湖市	2	2	4	43	1.46004	5.29591	0.018074	-0.007154	19	4422000000	43030000	701815	843638
002364	2007	杭州市				21	1.59092	3.0052	0.12299	0.350038	6		41001722	121559	627460
002364	2008	杭州市				84	2.04543	3.28614	0.126935	0.275862	7		47811649	185485	742531
002364	2009	杭州市				42	2.29139	2.03623	0.135455	0.278201	8		50875530	220721	862769
002364	2010	杭州市	0	0	0	98	7.84449	1.67385	0.055657	0.015871	9	637800000	59491687	288559	1058828
002364	2011	杭州市	1	0	1	139	6.76384	1.87839	0.069229	0.058186	10	690600000	70190579	349228	1320537
002364	2012	杭州市	1	0	1	77	6.70484	2.48882	0.091262	0.092706	11	938400000	78020058	401878	1469766
002364	2013	杭州市	1	0	1	75	5.92874	1.75952	0.090277	0.079681	12	985300000	83435193	462600	1624445
002364	2014	杭州市	3	0	3	83	3.59619	1.33677	0.104209	0.139719	13	1206000000	92061633	524082	1826924
002364	2015	杭州市	4	7	11	58	2.86159	1.90571	0.089692	0.118388	14	1636000000	100500000	701490	2234425
002364	2016	杭州市	8	4	12	90	7.47919	1.75479	0.061128	0.04624	15	2654000000	113100000	749190	2530114
002364	2017	杭州市	9	4	13	66	7.27077	2.06128	0.022034	0.001074	16	2673000000	126000000	923236	2792968
002364	2018	杭州市	13	5	18	68	6.55926	2.07318	0.027897	0.006634	17	2547000000	135100000	1182090	3154350
002364	2019	杭州市	17	6	23	61	4.23661	3.1898	0.027729	0.007955	18	2647000000	153700000	1481879	3635648
002364	2020	杭州市	28	3	31	48	1.92108	1.53398	0.023087	0.010524	19	3448000000	161100000	1443254	4033432
002364	2021	杭州市	8	1	9	61	2.54117	2.00374	0.025894	0.012168	20	3263000000	181100000	1796737	4662642
002366	2007	眉山市				62	1.73492	4.45264	0.194894	0.614253	0
002366	2008	眉山市				31	2.02476	6.45241	0.161798	0.379809	1
002366	2009	眉山市				29	1.84371	9.37047	0.16401	0.440293	2
002366	2010	眉山市	0	0	0	11	5.16222	5.26906	0.071678	0.02333	3	884200000	5522508	3528	147298
002366	2011	眉山市	0	0	0	28	4.19243	7.13563	0.061259	-0.051189	4	949700000	6733376	4731	165394
002366	2012	眉山市	0	0	0	21	3.53469	3.74157	0.019843	-0.000916	5	974200000	7752152	5761	261640
002366	2013	眉山市	0	0	0	18	3.6971	6.7798	0.027011	-0.011795	6	912500000	8600424	7426	305585
002366	2014	眉山市	0	0	0	19	3.99678	5.38519	0.038358	0.050507	7	919000000	9448913	7620	297430
002366	2015	眉山市	0	0	0	24	0.958393	0.20249	0.006296	0.009789	8	4305000000	10298632	7504	344228
002366	2016	眉山市	0	1	1	32	0.987232	0.406854	0.080934	0.247971	9	5148000000	11172317	7530	378455
002366	2017	眉山市	0	0	0	31	1.78064	0.32983	0.144795	0.509652	10	7149000000	11833500	11483	408084
002366	2018	眉山市	0	0	0	50	1.2646	0.24232	0.04762	0.114208	11	7136000000	12560214	9668	366476
002366	2019	眉山市	0	0	0	48	0.949369	0.287781	-0.103732	-0.216388	12	6636000000	13800000	6883	419323
002366	2020	眉山市	0	0	0	41	0.683133	0.924836	-0.265517	-0.609826	13	5728000000	14240000	8672	428589
002366	2021	眉山市	0	0	0	47	0.516484	0.827842	-0.171943	-0.884869	14	5013000000	15480000	13330	444783
002371	2007	北京市				71	1.31096	2.52375	0.071781	0.216789	6		93533200	907420	2630041
002371	2008	北京市				62	1.47378	2.39962	0.069842	0.20457	7		104900000	1121886	3162957
002371	2009	北京市				73	2.56684	2.4786	0.060616	0.210959	8		121500000	1263072	3656677
002371	2010	北京市	0	3	3	61	2.85569	1.4396	0.047373	0.105123	9	2062000000	141100000	1789154	4502155
002371	2011	北京市	3	1	4	75	2.19719	1.44365	0.055406	0.159449	10	2853000000	162500000	1830745	5200778
002371	2012	北京市	2	1	3	54	2.32204	1.39034	0.04665	0.088228	11	3580000000	178800000	1999444	6286510
002371	2013	北京市	0	1	1	79	2.16731	0.81239	0.035244	0.052927	12	3746000000	195000000	2346742	6811775
002371	2014	北京市	0	0	0	90	1.82916	1.11018	0.01892	0.038889	13	3886000000	213300000	2827117	7420541
002371	2015	北京市	4	0	4	77	1.51615	0.856124	0.017968	0.032885	14	4180000000	230100000	2877956	8556654
002371	2016	北京市	0	1	1	103	1.96034	0.829965	0.02109	0.039516	15	6541000000	256700000	2857785	8873761
002371	2017	北京市	0	2	2	86	1.49507	0.693495	0.020549	0.046473	16	8145000000	280100000	3617191	9645817
002371	2018	北京市	12	1	13	104	1.2665	0.679271	0.028281	0.074171	17	10000000000	303200000	4258712	10255068
002371	2019	北京市	0	0	0	93	1.76795	0.663797	0.026914	0.058795	18	13730000000	353700000	4334165	11360185
002371	2020	北京市	18	1	19	77	1.39411	0.77723	0.036025	0.088293	19	17520000000	361000000	4109628	11382891
002371	2021	北京市	8	0	8	56	1.98102	0.730208	0.038428	0.067375	20	31050000000	402700000	4494463	11478293
002372	2007	台州市				26	1.32107	3.15089	0.171163	0.62101	0		17218413	32356	332682
002372	2008	台州市				31	1.17331	4.09604	0.146662	0.416901	1		19652660	40669	390568
002372	2009	台州市				42	1.21769	3.69668	0.202973	0.774138	2		20404529	45914	449578
002372	2010	台州市	0	1	1	46	6.00224	3.0376	0.090217	0.063637	3	1886000000	24264533	57589	515679
002372	2011	台州市	0	0	0	58	3.51834	3.90587	0.102821	0.009718	4	2132000000	27544144	56423	623131
002372	2012	台州市	0	2	2	70	4.21528	3.96154	0.112765	0.019099	5	2092000000	29112616	78933	739748
002372	2013	台州市	0	0	0	58	4.02165	3.72323	0.137171	0.025849	6	2301000000	31533369	88293	776018
002372	2014	台州市	0	1	1	61	3.51228	3.61632	0.151505	0.062603	7	2559000000	33873783	98099	838763
002372	2015	台州市	0	4	4	127	3.67168	3.81568	0.166983	0.060811	8	2901000000	35538533	167047	986283
002372	2016	台州市	0	4	4	81	2.45456	3.78461	0.182695	0.080765	9	3671000000	38986594	115254	1084686
002372	2017	台州市	0	5	5	44	2.87601	3.87598	0.195571	0.072113	10	4198000000	43882200	137217	1226156
002372	2018	台州市	3	2	5	45	3.06613	3.73396	0.212207	0.055586	11	4614000000	48746696	169642	1345144
002372	2019	台州市	1	7	8	29	3.46656	3.42999	0.204109	0.05346	12	4825000000	51340000	287879	1473112
002372	2020	台州市	1	15	16	25	2.77969	3.75167	0.211212	0.101161	13	5660000000	52630000	175336	1491485
002372	2021	台州市	0	3	3	29	2.95674	3.58418	0.190861	0.058589	14	6436000000	57860000	221466	1581500
002379	2007	滨州市				20	0.744896	10.7861	0.08178	0.362302	0		10302894	11164	161519
002379	2008	滨州市				35	0.665676	8.50714	0.042366	0.179979	1		12368300	12000	214451
002379	2009	滨州市				26	0.900232	5.17055	0.025664	0.16192	2		13549931	13415	242018
002379	2010	滨州市	0	0	0	38	1.08478	3.25812	0.01519	0.034314	3	2404000000	15515164	23966	308079
002379	2011	滨州市	0	1	1	59	0.923352	3.55949	0.003294	0.013849	4	3662000000	18175833	28282	438849
002379	2012	滨州市	0	0	0	41	0.647863	4.5185	0.003644	0.011623	5	5250000000	19877262	39752	513378
002379	2013	滨州市	0	0	0	49	0.586603	4.40432	0.001068	0.001574	6	6798000000	21557271	42252	515652
002379	2014	滨州市	0	0	0	33	0.753004	4.34382	-0.068618	-0.209189	7	5051000000	22767060	53697	519503
002379	2015	滨州市	0	0	0	43	1.55781	31.574	-0.054942	-0.090238	8	2155000000	23553298	52655	581816
002379	2016	滨州市	0	0	0	61	3.48699	13.1165	0.009507	0.011856	9	1488000000	24701013	62596	617857
002379	2017	滨州市	0	0	0	33	7.90744	15.5356	0.029369	0.03265	10	1343000000	26011400	96054	604237
002379	2018	滨州市	0	0	0	47	3.17886	10.2187	0.006111	0.006936	11	1416000000	26405200	101917	604230
002379	2019	滨州市	0	0	0	8	1.31454	4.62355	0.131641	0.257621	12	2466000000	24570000	130977	616861
002379	2020	滨州市	0	1	1	33	1.22836	5.00846	-0.071959	-0.104131	13	2293000000	25080000	166922	681808
002379	2021	滨州市	0	0	0	48	1.12607	4.90307	-0.025647	-0.053016	14	2930000000	28720000	258731	755793
002386	2007	宜宾市				35	0.891413	8.58359	0.051218	0.153496	13		5290450	8777	144571
002386	2008	宜宾市				48	0.804588	12.7938	0.031343	0.087645	14		6458619	8231	175806
002386	2009	宜宾市				42	0.637521	6.98294	0.02567	0.06593	15		7207800	12438	214050
002386	2010	宜宾市	0	0	0	36	0.798	6.40291	0.012693	0.01876	16	10190000000	8708472	15483	253870
002386	2011	宜宾市	2	1	3	51	0.614359	6.5127	0.00269	0.001935	17	11950000000	10911801	20565	342328
002386	2012	宜宾市	0	0	0	47	0.589803	8.42535	0.005425	0.010021	18	13280000000	12427582	25709	479162
002386	2013	宜宾市	1	1	2	56	0.495061	13.683	0.003861	0.00695	19	14020000000	13428937	30334	506796
002386	2014	宜宾市	1	0	1	70	0.571017	14.834	0.002577	0.008958	20	15100000000	14438115	30468	567783
002386	2015	宜宾市	1	1	2	56	0.53268	23.791	-0.00068	-0.002091	21	13470000000	15259043	31253	679031
002386	2016	宜宾市	3	2	5	73	0.589083	25.1114	0.002165	0.002427	22	14230000000	16530529	28069	660779
002386	2017	宜宾市	0	3	3	70	0.51625	27.285	0.004726	0.014868	23	13400000000	18472300	29251	728467
002386	2018	宜宾市	7	11	18	54	0.670223	31.3494	0.008848	0.008987	24	13980000000	20263707	18981	805934
002386	2019	宜宾市	0	0	0	71	0.563026	33.8639	0.001696	-0.003085	25	13770000000	26020000	53730	851881
002386	2020	宜宾市	2	2	4	56	0.667188	32.5506	0.007254	0.020809	26	14750000000	28020000	78853	930684
002386	2021	宜宾市	0	0	0	62	0.731526	21.0539	0.040814	0.080142	27	15900000000	31480000	94912	985875
002392	2007	北京市				71	1.98627	3.474	0.194058	0.452108	0		93533200	907420	2630041
002392	2008	北京市				62	2.12809	3.79514	0.150365	0.305431	1		104900000	1121886	3162957
002392	2009	北京市				73	2.16291	2.98644	0.162224	0.255227	2		121500000	1263072	3656677
002392	2010	北京市	0	0	0	61	6.77948	2.88975	0.051584	0.042784	3	2091000000	141100000	1789154	4502155
002392	2011	北京市	0	0	0	75	4.39373	2.44454	0.050872	0.051328	4	2356000000	162500000	1830745	5200778
002392	2012	北京市	0	2	2	54	3.97629	2.47004	0.044114	0.044176	5	2517000000	178800000	1999444	6286510
002392	2013	北京市	0	4	4	79	2.8688	2.54008	0.047971	0.054652	6	3605000000	195000000	2346742	6811775
002392	2014	北京市	1	7	8	90	2.39681	2.47223	0.050352	0.062823	7	4039000000	213300000	2827117	7420541
002392	2015	北京市	0	7	7	77	2.6072	2.19982	-0.009744	-0.015802	8	4710000000	230100000	2877956	8556654
002392	2016	北京市	0	0	0	103	2.7479	2.26686	0.030129	0.042881	9	4907000000	256700000	2857785	8873761
002392	2017	北京市	0	2	2	86	2.5419	2.08396	0.030601	0.048105	10	5311000000	280100000	3617191	9645817
002392	2018	北京市	1	10	11	104	2.23722	2.91438	0.064459	0.095454	11	5177000000	303200000	4258712	10255068
002392	2019	北京市	1	3	4	93	2.32561	3.37361	0.074649	0.109262	12	5590000000	353700000	4334165	11360185
002392	2020	北京市	0	2	2	77	2.37143	3.75047	0.073401	0.123874	13	6200000000	361000000	4109628	11382891
002392	2021	北京市	0	0	0	56	2.34689	3.37303	0.058471	0.094439	14	6829000000	402700000	4494463	11478293
002402	2007	深圳市				69	1.71127	5.03031	0.148523	0.42427	0		68015706	498998	858440
002402	2008	深圳市				28	1.76121	4.95145	0.119606	0.315814	1		78065387	546820	1030900
002402	2009	深圳市				59	1.58089	4.27416	0.114254	0.30354	2		82013176	791591	1366266
002402	2010	深圳市	5	1	6	95	5.24016	3.44064	0.047071	0.030471	3	895000000	95815101	998426	1245545
002402	2011	深圳市	4	1	5	104	4.20533	3.82057	0.025547	0.011306	4	917300000	115100000	704863	1967928
002402	2012	深圳市	1	3	4	69	3.46372	4.08854	0.028464	0.008972	5	942200000	129500000	791239	2462099
002402	2013	深圳市	1	0	1	66	2.60262	4.19812	0.035012	0.008218	6	1038000000	145000000	1329814	2877280
002402	2014	深圳市	1	1	2	72	2.81351	3.9618	0.036873	0.033041	7	1264000000	160000000	946000	3308000
002402	2015	深圳市	2	0	2	79	2.66765	4.8948	0.053795	0.043718	8	1398000000	175000000	2143182	2885520
002402	2016	深圳市	0	0	0	72	2.11802	3.90349	0.075806	0.080026	9	1599000000	194900000	4035240	4147269
002402	2017	深圳市	8	3	11	72	2.00371	4.3544	0.087003	0.136879	10	2103000000	224900000	3518252	5090971
002402	2018	深圳市	15	29	44	72	1.50598	3.70776	0.065119	0.136354	11	3619000000	242200000	5549817	5844504
002402	2019	深圳市	12	17	29	68	1.63101	4.28713	0.070553	0.140448	12	4543000000	269300000	5484249	7165514
002402	2020	深圳市	4	19	23	78	1.43744	3.44191	0.067881	0.110685	13	6195000000	276700000	3366341	8509360
002402	2021	深圳市	5	7	12	65	1.43283	3.07723	0.086929	0.15494	14	7143000000	306700000	3822518	9645583
002407	2007	焦作市				50	1.12441	7.2188	0.119059	0.360717	3		8560041	12588	128792
002407	2008	焦作市				43	0.94903	5.03113	0.093882	0.322312	4		10315860	14860	147315
002407	2009	焦作市				24	1.10968	5.79927	0.079927	0.269485	5		10714238	23365	170359
002407	2010	焦作市	0	0	0	31	5.89662	5.32744	0.02897	0.019278	6	1669000000	12459260	28113	196136
002407	2011	焦作市	0	4	4	27	1.8501	3.15041	0.036273	0.042075	7	2338000000	14426241	32571	249095
002407	2012	焦作市	0	0	0	33	2.30341	4.38471	0.01764	0.012587	8	2409000000	15513469	32829	331297
002407	2013	焦作市	0	2	2	49	1.32094	4.56607	0.006051	-0.003555	9	2713000000	17073608	38334	380401
002407	2014	焦作市	0	0	0	48	1.14591	5.50746	0.002433	-0.003405	10	3164000000	18443139	41304	362530
002407	2015	焦作市	1	4	5	48	1.32895	4.16097	0.008261	-0.002583	11	3825000000	19260785	33380	360572
002407	2016	焦作市	0	7	7	75	1.86431	2.97408	0.090419	0.152717	12	5258000000	20950796	31726	347903
002407	2017	焦作市	3	3	6	72	1.20972	3.07627	0.042765	0.056699	13	7036000000	22801000	35776	411955
002407	2018	焦作市	4	10	14	79	1.21902	2.90497	0.016142	-0.026096	14	8159000000	23714983	42445	433019
002407	2019	焦作市	4	6	10	77	0.843354	3.61223	-0.046528	-0.109796	15	9043000000	27610000	47970	449012
002407	2020	焦作市	1	13	14	88	0.777345	4.93892	0.004567	0.012662	16	9651000000	21240000	53256	490273
002407	2021	焦作市	1	5	6	112	1.0354	3.21169	0.106911	0.177957	17	11810000000	21370000	55895	444423
002408	2007	淄博市				82	2.13754	23.4727	0.298534	0.813319	0		19450200	28444	284839
002408	2008	淄博市				73	0.700109	14.2218	0.169944	0.586288	1		23167800	34313	326091
002408	2009	淄博市				67	0.9894	11.4199	0.20888	0.565375	2		24452800	37019	352334
002408	2010	淄博市	0	0	0	57	15.8758	21.2893	0.154156	0.126597	3	2724000000	28667500	48373	403737
002408	2011	淄博市	0	2	2	69	15.4228	16.5607	0.16542	0.142967	4	3061000000	32802300	64373	613364
002408	2012	淄博市	0	0	0	90	1.48911	10.117	0.07344	0.081082	5	4316000000	35572100	79820	733619
002408	2013	淄博市	0	3	3	80	0.916979	6.57928	0.068809	0.088956	6	5213000000	38012400	93916	760205
002408	2014	淄博市	0	0	0	93	1.53291	9.11936	0.047454	0.083345	7	6541000000	40297668	82590	746612
002408	2015	淄博市	0	0	0	80	1.12459	5.24879	0.023269	0.004644	8	8048000000	41302400	99933	849080
002408	2016	淄博市	0	0	0	83	1.03306	7.0154	0.059313	0.076141	9	8550000000	44120100	105312	938341
002408	2017	淄博市	0	0	0	57	1.32876	27.5598	0.087797	0.10499	10	9645000000	47713600	97567	966525
002408	2018	淄博市	0	1	1	82	1.25945	37.0884	0.073363	0.101295	11	11520000000	50683500	110275	1006701
002408	2019	淄博市	0	0	0	78	1.06696	32.2471	0.044693	0.06352	12	14130000000	36420000	154076	1021078
002408	2020	淄博市	0	0	0	65	1.13628	29.474	0.049833	0.063263	13	20640000000	36730000	105241	1039080
002408	2021	淄博市	0	2	2	95	0.950774	25.5452	0.093851	0.222965	14	26070000000	42010000	105260	1073189
002410	2007	北京市				71	2.26138	7.32809	0.332927	1.08611	0		93533200	907420	2630041
002410	2008	北京市				62	2.57533	15.9712	0.300688	0.656066	1		104900000	1121886	3162957
002410	2009	北京市				73	1.84159	16.9951	0.312563	0.324246	2		121500000	1263072	3656677
002410	2010	北京市	0	0	0	61	12.3252	11.3466	0.088559	0.033834	3	1858000000	141100000	1789154	4502155
002410	2011	北京市	0	0	0	75	7.3252	9.24311	0.134144	0.083778	4	2102000000	162500000	1830745	5200778
002410	2012	北京市	0	0	0	54	7.73134	15.7973	0.137625	0.056205	5	2274000000	178800000	1999444	6286510
002410	2013	北京市	0	0	0	79	5.98629	10.6337	0.176678	0.127712	6	2805000000	195000000	2346742	6811775
002410	2014	北京市	1	0	1	90	6.50093	10.7359	0.189964	0.121576	7	3186000000	213300000	2827117	7420541
002410	2015	北京市	0	0	0	77	5.58384	6.60205	0.083076	0.01063	8	3088000000	230100000	2877956	8556654
002410	2016	北京市	2	0	2	103	5.01224	21.4981	0.097424	0.034841	9	4491000000	256700000	2857785	8873761
002410	2017	北京市	2	0	2	86	3.48811	16.2684	0.101093	0.072311	10	4887000000	280100000	3617191	9645817
002410	2018	北京市	5	3	8	104	2.08361	20.3013	0.077186	0.067447	11	5606000000	303200000	4258712	10255068
002410	2019	北京市	11	6	17	93	1.05024	17.3741	0.041279	0.044188	12	6167000000	353700000	4334165	11360185
002410	2020	北京市	9	2	11	77	1.89611	17.2638	0.039946	0.013122	13	9547000000	361000000	4109628	11382891
002410	2021	北京市	17	0	17	56	1.40815	12.591	0.071385	0.061223	14	10070000000	402700000	4494463	11478293
002415	2007	杭州市				21	2.48902	2.73046	0.418082	2.02283	6		41001722	121559	627460
002415	2008	杭州市				84	3.22275	3.90414	0.400668	1.30391	7		47811649	185485	742531
002415	2009	杭州市				42	2.84263	2.5629	0.321345	0.473303	8		50875530	220721	862769
002415	2010	杭州市	2	0	2	98	6.68512	2.78848	0.160684	0.153857	9	6549000000	59491687	288559	1058828
002415	2011	杭州市	5	2	7	139	4.99683	3.42503	0.178255	0.188861	10	8317000000	70190579	349228	1320537
002415	2012	杭州市	2	4	6	77	4.64979	3.60034	0.202127	0.215578	11	10590000000	78020058	401878	1469766
002415	2013	杭州市	3	4	7	75	4.38886	3.93992	0.218672	0.226985	12	14070000000	83435193	462600	1624445
002415	2014	杭州市	9	2	11	83	3.12622	4.17912	0.219849	0.258162	13	21290000000	92061633	524082	1826924
002415	2015	杭州市	13	2	15	58	2.59697	5.3702	0.194033	0.186572	14	30320000000	100500000	701490	2234425
002415	2016	杭州市	41	5	46	90	3.01451	4.87553	0.179498	0.181332	15	41340000000	113100000	749190	2530114
002415	2017	杭州市	34	6	40	66	2.5959	4.75015	0.181837	0.184322	16	51570000000	126000000	923236	2792968
002415	2018	杭州市	95	12	107	68	2.1703	4.80052	0.179283	0.181991	17	63480000000	135100000	1182090	3154350
002415	2019	杭州市	99	10	109	61	2.72212	2.7636	0.165413	0.14978	18	75360000000	153700000	1481879	3635648
002415	2020	杭州市	62	5	67	48	2.39433	2.95853	0.154206	0.128502	19	88700000000	161100000	1443254	4033432
002415	2021	杭州市	29	3	32	61	2.58381	2.52193	0.168592	0.161825	20	103900000000	181100000	1796737	4662642
002418	2007	杭州市				21	1.11798	4.94855	0.085736	0.264495	0		41001722	121559	627460
[truncated: 8,260 more rows]
